# Supplementary material for: 3,6-Didehydro-5-hy­droxy-1,2-O-iso­propyl­idene-5-C-nitro­meth­yl-α-d-gluco­furan­ose
Source: Acta Crystallogr Sect E Struct Rep Online. 2011 Jun 18;67(Pt 7):o1673. doi: 10.1107/S160053681102191X (PMC3151982; doi:10.1107/S160053681102191X)
Supplement: Supplementary file 1 [file e-67-o1673-sup1.cif]

##############################################################################
#                                                                            #
# This CIF contains the data in a paper accepted for publication in          #
# Acta Crystallographica Section E. It conforms to the requirements of       #
# Notes for Authors for Acta Crystallographica Section E, and has been       #
# peer reviewed under the auspices of the IUCr Commission on Journals.       #
#                                                                            #
# Full details of the Crystallographic Information File format               #
# are given in the paper "The Crystallographic Information File (CIF):       #
# a New Standard Archive File for Crystallography" by S. R. Hall, F. H.      #
# Allen and I. D. Brown [Acta Cryst. (1991), A47, 655-685].                  #
#                                                                            #
# The current version of the core CIF dictionary is obtainable from          #
# ftp://ftp.iucr.org/pub/cif_core.dic.                                       #
#                                                                            #
# Software is freely available for graphical display of the structure(s)     #
# in this CIF. For information consult the CIF software page                 #
# http://www.iucr.org/resources/cif/software.                                #
#                                                                            #
# This file may be used for bona fide research purposes within the           #
# scientific community so long as proper attribution is given to the journal # 
# article from which it was obtained.                                        #
#                                                                            #
##############################################################################
data_I
_audit_creation_method     SHELXL-97
_chemical_name_systematic
;
3,6-Didehydro-5-hydroxy-1,2-<i>O</i>-isopropylidene-5-<i>C</i>-nitromethyl-
\a-D-glucofuranose
;
_chemical_name_common     ?
_chemical_formula_moiety     'C10 H15 N O7'
_chemical_formula_sum     'C10 H15 N O7'
_chemical_formula_iupac     'C10 H15 N O7'
_chemical_formula_weight     261.23
_chemical_melting_point     ?
_chemical_melting_point_gt     392
_chemical_melting_point_lt     394
_symmetry_cell_setting     orthorhombic
_symmetry_space_group_name_H-M     'P 21 21 21'
_symmetry_space_group_name_Hall     'P 2ac 2ab'
loop_
    _symmetry_equiv_pos_as_xyz
    'x, y, z'
    '-x+1/2, -y, z+1/2'
    'x+1/2, -y+1/2, -z'
    '-x, y+1/2, -z+1/2'
_cell_length_a     5.63290(13)
_cell_length_b     8.36405(15)
_cell_length_c     25.4014(5)
_cell_angle_alpha     90.00
_cell_angle_beta     90.00
_cell_angle_gamma     90.00
_cell_volume     1196.76(4)
_cell_formula_units_Z     4
_cell_measurement_reflns_used     5453
_cell_measurement_theta_min     3.48
_cell_measurement_theta_max     70.03
_cell_measurement_temperature     291(2)
_exptl_crystal_description     block
_exptl_crystal_colour     white
_exptl_crystal_size_max     0.24
_exptl_crystal_size_mid     0.22
_exptl_crystal_size_min     0.20
_exptl_crystal_density_diffrn     1.450
_exptl_crystal_density_meas     ?
_exptl_crystal_density_method     'not measured'
_exptl_crystal_F_000     552
_exptl_absorpt_coefficient_mu     1.073
_exptl_absorpt_correction_type     multi-scan
_exptl_absorpt_process_details     '(SADABS; Sheldrick, 1996)'
_exptl_absorpt_correction_T_min     0.783
_exptl_absorpt_correction_T_max     0.814
_exptl_special_details
;
Melting point: 119--121 \%C; <i>R</i>~f~ = 0.67 (CHCl~3~/EtOAc, 7:3); ^1^H NMR
(400 MHz, CDCl~3~) \s: 5.98 (d, <i>J</i> = 3.4 Hz, 1H), 4.81 (d, <i>J</i> =
4.3 Hz, 1H), 4.68 (d, <i>J</i> = 3.4 Hz, 1H), 4.60 (dd, <i>J</i> = 8.3, 4.0
Hz, 2H), 4.52 (d, <i>J</i> = 12.3 Hz, 1H), 3.83 (d, <i>J</i> = 10.0 Hz, 1H),
3.75 (d, <i>J</i> = 10.0 Hz, 1H), 3.36 (s, 1H), 1.51 (s, 3H), 1.36 (s, 3H);
^13^C NMR (100 MHz, CDCl~3~) \s: 113.60, 107.18, 85.35, 85.08, 83.80, 78.62,
78.42, 74.89, 27.49, 26.77.
;
_diffrn_ambient_temperature     291(2)
_diffrn_radiation_type     CuK\a
_diffrn_radiation_wavelength     1.54184
_diffrn_radiation_source     'Enhance (Cu) X-ray Source'
_diffrn_radiation_monochromator     graphite
_diffrn_measurement_device_type     'Bruker SMART'
_diffrn_measurement_method     '\w scans'
_diffrn_detector_area_resol_mean     0
_diffrn_reflns_number     7427
_diffrn_reflns_av_R_equivalents     0.0210
_diffrn_reflns_av_sigmaI/netI     0.0151
_diffrn_reflns_theta_min     3.48
_diffrn_reflns_theta_max     70.16
_diffrn_reflns_theta_full     70.16
_diffrn_measured_fraction_theta_max     0.992
_diffrn_measured_fraction_theta_full     0.992
_diffrn_reflns_limit_h_min     -6
_diffrn_reflns_limit_h_max     4
_diffrn_reflns_limit_k_min     -9
_diffrn_reflns_limit_k_max     10
_diffrn_reflns_limit_l_min     -29
_diffrn_reflns_limit_l_max     30
_diffrn_standards_number     0
_diffrn_standards_interval_count     0
_diffrn_standards_interval_time     0
_diffrn_standards_decay_%     0
_refine_special_details
;
Refinement of <i>F</i>^2^ against ALL reflections. The weighted <i>R</i>-factor
<i>wR</i> and goodness of fit <i>S</i> are based on <i>F</i>^2^, conventional
<i>R</i>-factors <i>R</i> are based on <i>F</i>, with <i>F</i> set to zero for
negative <i>F</i>^2^. The threshold expression of <i>F</i>^2^ >
\s(<i>F</i>^2^) is used only for calculating <i>R</i>-factors(gt) <i>etc</i>.
and is not relevant to the choice of reflections for refinement.
<i>R</i>-factors based on <i>F</i>^2^ are statistically about twice as large
as those based on <i>F</i>, and <i>R</i>- factors based on ALL data will be
even larger.
;
_reflns_number_total     2249
_reflns_number_gt     2161
_reflns_threshold_expression     >2sigma(I)
_refine_ls_structure_factor_coef     Fsqd
_refine_ls_matrix_type     full
_refine_ls_R_factor_all     0.0542
_refine_ls_R_factor_gt     0.0528
_refine_ls_wR_factor_gt     0.1626
_refine_ls_wR_factor_ref     0.1646
_refine_ls_goodness_of_fit_ref     1.078
_refine_ls_restrained_S_all     1.110
_refine_ls_number_reflns     2249
_refine_ls_number_parameters     174
_refine_ls_number_restraints     8
_refine_ls_hydrogen_treatment     mixed
_refine_ls_weighting_scheme     calc
_refine_ls_weighting_details
              'w=1/[\s^2^(Fo^2^)+(0.1069P)^2^+0.3286P] where P=(Fo^2^+2Fc^2^)/3'
_atom_sites_solution_hydrogens     geom
_atom_sites_solution_primary     direct
_atom_sites_solution_secondary     difmap
_refine_ls_shift/su_max     0.000
_refine_ls_shift/su_mean     0.000
_refine_diff_density_max     0.590
_refine_diff_density_min     -0.434
_refine_ls_extinction_method     none
_refine_ls_extinction_coef     ?
loop_
    _atom_type_symbol
    _atom_type_description
    _atom_type_scat_dispersion_real
    _atom_type_scat_dispersion_imag
    _atom_type_scat_source
    'C' 'C' 0.0181 0.0091
                         'International Tables Vol C Tables 4.2.6.8 and 6.1.1.4'
    'H' 'H' 0.0000 0.0000
                         'International Tables Vol C Tables 4.2.6.8 and 6.1.1.4'
    'O' 'O' 0.0492 0.0322
                         'International Tables Vol C Tables 4.2.6.8 and 6.1.1.4'
    'N' 'N' 0.0311 0.0180
                         'International Tables Vol C Tables 4.2.6.8 and 6.1.1.4'
_computing_data_collection     'SMART (Bruker, 2007)'
_computing_cell_refinement     'SAINT (Bruker, 2007)'
_computing_data_reduction     'SAINT (Bruker, 2007)'
_computing_structure_solution     'SHELXS97 (Sheldrick, 2008)'
_computing_structure_refinement     'SHELXL97 (Sheldrick, 2008)'
_computing_molecular_graphics     'SHELXTL (Sheldrick, 2008)'
_computing_publication_material     'SHELXL97 (Sheldrick, 2008)'
loop_
    _atom_site_type_symbol
    _atom_site_label
    _atom_site_fract_x
    _atom_site_fract_y
    _atom_site_fract_z
    _atom_site_U_iso_or_equiv
    _atom_site_adp_type
    _atom_site_calc_flag
    _atom_site_refinement_flags
    _atom_site_occupancy
    _atom_site_symmetry_multiplicity
    _atom_site_disorder_assembly
    _atom_site_disorder_group
    O O1 0.8215(5) -0.0074(2) 0.86303(8) 0.0635(6) Uani d . 1 1 . .
    O O2 0.5738(5) 0.1567(3) 0.81809(9) 0.0693(7) Uani d . 1 1 . .
    O O3 0.4254(5) 0.4145(8) 0.92867(15) 0.0833(16) Uani d PDU 0.695(10) 1 A 1
    O O3A 0.4631(15) 0.3468(10) 0.93694(15) 0.0833(16) Uani d PD 0.305(10) 1 A 2
    O O4 0.8877(4) 0.2199(2) 0.91272(11) 0.0726(8) Uani d . 1 1 . .
    O O5 1.0074(4) 0.4587(3) 0.97889(8) 0.0526(5) Uani d . 1 1 A .
    H H5 1.070(10) 0.374(6) 0.966(2) 0.113(19) Uiso d . 1 1 . .
    O O6 1.1140(5) 0.6590(3) 0.86098(10) 0.0729(7) Uani d . 1 1 . .
    O O7 1.2025(5) 0.7827(3) 0.93199(11) 0.0735(7) Uani d . 1 1 . .
    N N1 1.0673(5) 0.7059(3) 0.90501(9) 0.0487(6) Uani d . 1 1 . .
    C C1 0.7251(6) 0.1003(3) 0.89903(10) 0.0530(7) Uani d . 1 1 . .
    H H1 0.6693 0.0440 0.9305 0.064 Uiso calc R 1 1 . .
    C C2 0.5231(5) 0.1803(4) 0.87177(13) 0.0598(8) Uani d . 1 1 A .
    H H2 0.3681 0.1375 0.8822 0.072 Uiso calc R 1 1 . .
    C C3 0.5524(6) 0.3547(5) 0.88496(14) 0.0712(11) Uani d D 1 1 . .
    H H3A 0.5120 0.4186 0.8539 0.085 Uiso calc PR 0.695(10) 1 A 1
    H H3B 0.4794 0.4325 0.8611 0.085 Uiso calc PR 0.305(10) 1 A 2
    C C4 0.8110(5) 0.3724(3) 0.89597(11) 0.0450(6) Uani d . 1 1 A .
    H H4 0.9001 0.4120 0.8655 0.054 Uiso calc R 1 1 . .
    C C5 0.8201(4) 0.4884(3) 0.94342(9) 0.0378(5) Uani d . 1 1 . .
    C C6 0.5819(5) 0.4568(4) 0.96985(11) 0.0517(6) Uani d DU 1 1 A .
    H H6A 0.5953 0.3704 0.9952 0.062 Uiso calc PR 0.695(10) 1 A 1
    H H6B 0.5259 0.5518 0.9879 0.062 Uiso calc PR 0.695(10) 1 A 1
    H H6C 0.6048 0.4120 1.0047 0.062 Uiso calc PR 0.305(10) 1 A 2
    H H6D 0.4915 0.5550 0.9730 0.062 Uiso calc PR 0.305(10) 1 A 2
    C C7 0.7269(6) 0.0235(3) 0.81191(10) 0.0488(7) Uani d . 1 1 . .
    C C8 0.9245(10) 0.0693(8) 0.7760(2) 0.1050(16) Uani d . 1 1 . .
    H H8A 1.0428 -0.0133 0.7761 0.157 Uiso calc R 1 1 . .
    H H8B 0.9940 0.1677 0.7879 0.157 Uiso calc R 1 1 . .
    H H8C 0.8640 0.0830 0.7410 0.157 Uiso calc R 1 1 . .
    C C9 0.5948(9) -0.1217(5) 0.79390(18) 0.0830(12) Uani d . 1 1 . .
    H H9A 0.4567 -0.1366 0.8155 0.125 Uiso calc R 1 1 . .
    H H9B 0.6958 -0.2138 0.7967 0.125 Uiso calc R 1 1 . .
    H H9C 0.5471 -0.1080 0.7579 0.125 Uiso calc R 1 1 . .
    C C10 0.8305(5) 0.6646(3) 0.92708(11) 0.0437(6) Uani d . 1 1 A .
    H H10A 0.7090 0.6856 0.9009 0.052 Uiso calc R 1 1 . .
    H H10B 0.7985 0.7315 0.9575 0.052 Uiso calc R 1 1 . .
loop_
    _atom_site_aniso_label
    _atom_site_aniso_U_11
    _atom_site_aniso_U_22
    _atom_site_aniso_U_33
    _atom_site_aniso_U_12
    _atom_site_aniso_U_13
    _atom_site_aniso_U_23
    O1 0.0991(17) 0.0435(10) 0.0480(10) 0.0213(12) -0.0142(12) -0.0086(8)
    O2 0.0906(17) 0.0641(13) 0.0533(11) 0.0267(12) -0.0249(12) -0.0142(10)
    O3 0.0301(13) 0.080(4) 0.140(3) 0.0168(15) 0.0027(14) -0.075(3)
    O3A 0.0301(13) 0.080(4) 0.140(3) 0.0168(15) 0.0027(14) -0.075(3)
    O4 0.0591(13) 0.0422(10) 0.117(2) 0.0172(10) -0.0355(13) -0.0200(12)
    O5 0.0480(10) 0.0557(12) 0.0542(11) 0.0076(9) -0.0076(9) 0.0032(9)
    O6 0.0897(17) 0.0640(14) 0.0650(13) -0.0128(13) 0.0300(13) -0.0073(11)
    O7 0.0693(13) 0.0674(13) 0.0836(16) -0.0247(13) -0.0016(13) -0.0072(12)
    N1 0.0578(14) 0.0353(10) 0.0529(12) -0.0020(10) 0.0079(11) 0.0004(9)
    C1 0.084(2) 0.0345(12) 0.0409(13) -0.0002(13) -0.0035(14) -0.0024(9)
    C2 0.0429(14) 0.0694(19) 0.0670(18) -0.0064(14) -0.0001(13) -0.0269(15)
    C3 0.0604(19) 0.073(2) 0.080(2) 0.0310(17) -0.0269(17) -0.0296(18)
    C4 0.0550(15) 0.0337(11) 0.0463(13) 0.0003(11) 0.0054(12) -0.0045(10)
    C5 0.0377(11) 0.0358(11) 0.0398(11) 0.0029(10) 0.0024(10) 0.0019(9)
    C6 0.0494(14) 0.0501(15) 0.0556(14) -0.0030(12) 0.0124(12) -0.0011(12)
    C7 0.0614(16) 0.0471(14) 0.0380(12) 0.0021(12) -0.0008(12) -0.0023(10)
    C8 0.100(3) 0.133(4) 0.082(3) -0.014(3) 0.033(3) 0.005(3)
    C9 0.096(3) 0.074(2) 0.079(2) -0.011(2) -0.014(2) -0.0243(19)
    C10 0.0494(13) 0.0330(11) 0.0487(12) 0.0056(10) 0.0050(12) -0.0011(10)
_geom_special_details
;
All e.s.d.'s (except the e.s.d. in the dihedral angle between two l.s. planes)
are estimated using the full covariance matrix. The cell e.s.d.'s are taken
into account individually in the estimation of e.s.d.'s in distances, angles
and torsion angles; correlations between e.s.d.'s in cell parameters are only
used when they are defined by crystal symmetry. An approximate (isotropic)
treatment of cell e.s.d.'s is used for estimating e.s.d.'s involving l.s.
planes.
;
loop_
    _geom_bond_atom_site_label_1
    _geom_bond_atom_site_label_2
    _geom_bond_site_symmetry_2
    _geom_bond_distance
    _geom_bond_publ_flag
    O1 C1 . 1.394(3) ?
    O1 C7 . 1.427(3) ?
    O2 C2 . 1.407(4) ?
    O2 C7 . 1.418(4) ?
    O3 C3 . 1.412(3) ?
    O3 C6 . 1.413(3) ?
    O3A C6 . 1.412(3) ?
    O3A C3 . 1.414(3) ?
    O4 C1 . 1.400(4) ?
    O4 C4 . 1.413(3) ?
    O5 C5 . 1.409(3) ?
    O5 H5 . 0.86(6) ?
    O6 N1 . 1.214(3) ?
    O7 N1 . 1.209(3) ?
    N1 C10 . 1.487(4) ?
    C1 C2 . 1.490(5) ?
    C1 H1 . 0.9800 ?
    C2 C3 . 1.506(5) ?
    C2 H2 . 0.9800 ?
    C3 C4 . 1.491(4) ?
    C3 H3A . 0.9800 ?
    C3 H3B . 0.9800 ?
    C4 C5 . 1.548(3) ?
    C4 H4 . 0.9800 ?
    C5 C6 . 1.524(3) ?
    C5 C10 . 1.532(3) ?
    C6 H6A . 0.9700 ?
    C6 H6B . 0.9700 ?
    C6 H6C . 0.9700 ?
    C6 H6D . 0.9700 ?
    C7 C8 . 1.488(6) ?
    C7 C9 . 1.497(5) ?
    C8 H8A . 0.9600 ?
    C8 H8B . 0.9600 ?
    C8 H8C . 0.9600 ?
    C9 H9A . 0.9600 ?
    C9 H9B . 0.9600 ?
    C9 H9C . 0.9600 ?
    C10 H10A . 0.9700 ?
    C10 H10B . 0.9700 ?
loop_
    _geom_angle_atom_site_label_1
    _geom_angle_atom_site_label_2
    _geom_angle_atom_site_label_3
    _geom_angle_site_symmetry_1
    _geom_angle_site_symmetry_3
    _geom_angle
    _geom_angle_publ_flag
    C1 O1 C7 . . 109.5(2) ?
    C2 O2 C7 . . 109.9(2) ?
    C3 O3 C6 . . 110.8(2) ?
    C6 O3A C3 . . 110.7(3) ?
    C1 O4 C4 . . 111.7(2) ?
    C5 O5 H5 . . 102(4) ?
    O7 N1 O6 . . 123.9(3) ?
    O7 N1 C10 . . 118.3(2) ?
    O6 N1 C10 . . 117.8(2) ?
    O1 C1 O4 . . 111.7(3) ?
    O1 C1 C2 . . 106.4(2) ?
    O4 C1 C2 . . 107.1(2) ?
    O1 C1 H1 . . 110.5 ?
    O4 C1 H1 . . 110.5 ?
    C2 C1 H1 . . 110.5 ?
    O2 C2 C1 . . 103.5(2) ?
    O2 C2 C3 . . 109.2(3) ?
    C1 C2 C3 . . 104.4(2) ?
    O2 C2 H2 . . 113.0 ?
    C1 C2 H2 . . 113.0 ?
    C3 C2 H2 . . 113.0 ?
    O3 C3 C4 . . 108.2(2) ?
    O3A C3 C4 . . 100.2(4) ?
    O3 C3 C2 . . 117.5(4) ?
    O3A C3 C2 . . 97.1(4) ?
    C4 C3 C2 . . 104.2(2) ?
    O3 C3 H3A . . 108.9 ?
    O3A C3 H3A . . 134.0 ?
    C4 C3 H3A . . 108.9 ?
    C2 C3 H3A . . 108.9 ?
    O3 C3 H3B . . 92.3 ?
    O3A C3 H3B . . 117.4 ?
    C4 C3 H3B . . 117.4 ?
    C2 C3 H3B . . 117.4 ?
    O4 C4 C3 . . 105.4(3) ?
    O4 C4 C5 . . 108.7(2) ?
    C3 C4 C5 . . 103.9(2) ?
    O4 C4 H4 . . 112.7 ?
    C3 C4 H4 . . 112.7 ?
    C5 C4 H4 . . 112.7 ?
    O5 C5 C6 . . 110.3(2) ?
    O5 C5 C10 . . 108.3(2) ?
    C6 C5 C10 . . 108.7(2) ?
    O5 C5 C4 . . 114.3(2) ?
    C6 C5 C4 . . 101.8(2) ?
    C10 C5 C4 . . 113.1(2) ?
    O3A C6 C5 . . 105.6(3) ?
    O3 C6 C5 . . 105.5(2) ?
    O3A C6 H6A . . 86.8 ?
    O3 C6 H6A . . 110.6 ?
    C5 C6 H6A . . 110.6 ?
    O3A C6 H6B . . 131.3 ?
    O3 C6 H6B . . 110.6 ?
    C5 C6 H6B . . 110.6 ?
    H6A C6 H6B . . 108.8 ?
    O3A C6 H6C . . 110.6 ?
    O3 C6 H6C . . 131.4 ?
    C5 C6 H6C . . 110.6 ?
    H6B C6 H6C . . 85.9 ?
    O3A C6 H6D . . 110.6 ?
    O3 C6 H6D . . 86.9 ?
    C5 C6 H6D . . 110.6 ?
    H6A C6 H6D . . 128.1 ?
    H6C C6 H6D . . 108.7 ?
    O2 C7 O1 . . 105.6(2) ?
    O2 C7 C8 . . 108.7(3) ?
    O1 C7 C8 . . 108.9(3) ?
    O2 C7 C9 . . 111.7(3) ?
    O1 C7 C9 . . 108.5(3) ?
    C8 C7 C9 . . 113.2(3) ?
    C7 C8 H8A . . 109.5 ?
    C7 C8 H8B . . 109.5 ?
    H8A C8 H8B . . 109.5 ?
    C7 C8 H8C . . 109.5 ?
    H8A C8 H8C . . 109.5 ?
    H8B C8 H8C . . 109.5 ?
    C7 C9 H9A . . 109.5 ?
    C7 C9 H9B . . 109.5 ?
    H9A C9 H9B . . 109.5 ?
    C7 C9 H9C . . 109.5 ?
    H9A C9 H9C . . 109.5 ?
    H9B C9 H9C . . 109.5 ?
    N1 C10 C5 . . 111.1(2) ?
    N1 C10 H10A . . 109.4 ?
    C5 C10 H10A . . 109.4 ?
    N1 C10 H10B . . 109.4 ?
    C5 C10 H10B . . 109.4 ?
    H10A C10 H10B . . 108.0 ?
loop_
    _geom_torsion_atom_site_label_1
    _geom_torsion_atom_site_label_2
    _geom_torsion_atom_site_label_3
    _geom_torsion_atom_site_label_4
    _geom_torsion_site_symmetry_1
    _geom_torsion_site_symmetry_2
    _geom_torsion_site_symmetry_3
    _geom_torsion_site_symmetry_4
    _geom_torsion
    _geom_torsion_publ_flag
    C7 O1 C1 O4 . . . . -104.4(3) ?
    C7 O1 C1 C2 . . . . 12.2(3) ?
    C4 O4 C1 O1 . . . . 115.3(3) ?
    C4 O4 C1 C2 . . . . -0.9(4) ?
    C7 O2 C2 C1 . . . . 22.4(3) ?
    C7 O2 C2 C3 . . . . 133.2(3) ?
    O1 C1 C2 O2 . . . . -20.9(3) ?
    O4 C1 C2 O2 . . . . 98.6(3) ?
    O1 C1 C2 C3 . . . . -135.2(3) ?
    O4 C1 C2 C3 . . . . -15.6(3) ?
    C6 O3 C3 O3A . . . . 70.3(3) ?
    C6 O3 C3 C4 . . . . -5.4(6) ?
    C6 O3 C3 C2 . . . . 112.1(4) ?
    C6 O3A C3 O3 . . . . -70.3(3) ?
    C6 O3A C3 C4 . . . . 40.3(8) ?
    C6 O3A C3 C2 . . . . 146.2(7) ?
    O2 C2 C3 O3 . . . . 155.5(3) ?
    C1 C2 C3 O3 . . . . -94.4(4) ?
    O2 C2 C3 O3A . . . . 172.8(5) ?
    C1 C2 C3 O3A . . . . -77.1(5) ?
    O2 C2 C3 C4 . . . . -84.8(3) ?
    C1 C2 C3 C4 . . . . 25.3(4) ?
    C1 O4 C4 C3 . . . . 17.3(3) ?
    C1 O4 C4 C5 . . . . 128.2(3) ?
    O3 C3 C4 O4 . . . . 99.7(4) ?
    O3A C3 C4 O4 . . . . 74.0(4) ?
    C2 C3 C4 O4 . . . . -26.1(3) ?
    O3 C3 C4 C5 . . . . -14.6(5) ?
    O3A C3 C4 C5 . . . . -40.3(4) ?
    C2 C3 C4 C5 . . . . -140.4(3) ?
    O4 C4 C5 O5 . . . . 34.3(3) ?
    C3 C4 C5 O5 . . . . 146.2(3) ?
    O4 C4 C5 C6 . . . . -84.7(3) ?
    C3 C4 C5 C6 . . . . 27.2(3) ?
    O4 C4 C5 C10 . . . . 158.9(2) ?
    C3 C4 C5 C10 . . . . -89.2(3) ?
    C3 O3A C6 O3 . . . . 70.2(3) ?
    C3 O3A C6 C5 . . . . -23.2(8) ?
    C3 O3 C6 O3A . . . . -70.5(3) ?
    C3 O3 C6 C5 . . . . 23.6(6) ?
    O5 C5 C6 O3A . . . . -125.5(5) ?
    C10 C5 C6 O3A . . . . 115.9(5) ?
    C4 C5 C6 O3A . . . . -3.8(5) ?
    O5 C5 C6 O3 . . . . -152.7(3) ?
    C10 C5 C6 O3 . . . . 88.7(4) ?
    C4 C5 C6 O3 . . . . -31.0(4) ?
    C2 O2 C7 O1 . . . . -15.6(3) ?
    C2 O2 C7 C8 . . . . -132.3(3) ?
    C2 O2 C7 C9 . . . . 102.1(3) ?
    C1 O1 C7 O2 . . . . 1.4(3) ?
    C1 O1 C7 C8 . . . . 118.0(4) ?
    C1 O1 C7 C9 . . . . -118.4(3) ?
    O7 N1 C10 C5 . . . . -104.9(3) ?
    O6 N1 C10 C5 . . . . 74.5(3) ?
    O5 C5 C10 N1 . . . . 55.5(3) ?
    C6 C5 C10 N1 . . . . 175.3(2) ?
    C4 C5 C10 N1 . . . . -72.4(3) ?
loop_
    _geom_hbond_atom_site_label_D
    _geom_hbond_atom_site_label_H
    _geom_hbond_atom_site_label_A
    _geom_hbond_site_symmetry_A
    _geom_hbond_distance_DH
    _geom_hbond_distance_HA
    _geom_hbond_distance_DA
    _geom_hbond_angle_DHA
    O5 H5 O4 . 0.86(6) 2.13(6) 2.696(3) 123(5)
    O5 H5 O3 1_655 0.86(6) 2.24(6) 2.703(3) 114(4)
    C1 H1 O5 3_457 0.98 2.48 3.371(3) 152
    C4 H4 O6 . 0.98 2.39 3.074(4) 126
data_global
_journal_date_recd_electronic     2011-05-17
_journal_date_accepted     2011-06-07
_journal_name_full     'Acta Crystallographica, Section E'
_journal_year     2011
_journal_volume     67
_journal_issue      7
_journal_page_first     o1673
_journal_page_last     o1673
_journal_paper_category     QO
_journal_coeditor_code     ZQ2104
_publ_contact_author_name     'Prof. Hongmin Liu'
_publ_contact_author_address
;  New Drug Reseach & Development Center
   Zhengzhou Univresity
   Zhengzhou 450001
   People's Republic of China
;
_publ_contact_author_email     zqr409@126.com
_publ_contact_author_fax     86-371-67781739
_publ_contact_author_phone     86-371-67781739
_publ_section_title
;\
3,6-Didehydro-5-hydroxy-1,2-<i>O</i>-isopropylidene-5-<i>C</i>-nitromethyl-\
\a-D-glucofuranose
;
loop_
    _publ_author_name
    _publ_author_address
    'Qiurong Zhang'
;  New Drug Reseach & Development Center
   Zhengzhou Univresity
   Zhengzhou 450001
   People's Republic of China
;
    'Pan Li'
;  New Drug Reseach & Development Center
   Zhengzhou Univresity
   Zhengzhou 450001
   People's Republic of China
;
    'Xuebin Chen'
;  New Drug Reseach & Development Center
   Zhengzhou Univresity
   Zhengzhou 450001
   People's Republic of China
;
    'Xiandong Wang'
;  New Drug Reseach & Development Center
   Zhengzhou Univresity
   Zhengzhou 450001
   People's Republic of China
;
    'Hongmin Liu'
;  New Drug Reseach & Development Center
   Zhengzhou Univresity
   Zhengzhou 450001
   People's Republic of China
;
