# Supplementary material for: 3,6-Didehydro-5-hy­droxy-1,2-O-iso­propyl­idene-5-C-nitro­meth­yl-α-d-gluco­furan­ose
Source: Acta Crystallogr Sect E Struct Rep Online. 2011 Jun 18;67(Pt 7):o1673. doi: 10.1107/S160053681102191X (PMC3151982; doi:10.1107/S160053681102191X)
Supplement: Supplementary file 2 [file e-67-o1673-Isup2.hkl]

# 
# h,k,l, Fc-squared, Fo-squared, sigma(Fo-squared) and status flag 
# 
data_I
_shelx_title ' 20110454a in P212121' 
_shelx_refln_list_code          4 
_shelx_F_calc_maximum      137.11 
_exptl_crystal_F_000       552.00 
_reflns_d_resolution_high  0.8196 
 
loop_ 
 _symmetry_equiv_pos_as_xyz 
 'x, y, z' 
 '-x+1/2, -y, z+1/2' 
 'x+1/2, -y+1/2, -z' 
 '-x, y+1/2, -z+1/2' 
 
_cell_length_a     5.6329 
_cell_length_b     8.3640 
_cell_length_c    25.4014 
_cell_angle_alpha  90.000 
_cell_angle_beta   90.000 
_cell_angle_gamma  90.000 
 
_shelx_F_squared_multiplier     1.000 
 
loop_ 
 _refln_index_h 
 _refln_index_k 
 _refln_index_l 
 _refln_F_squared_calc 
 _refln_F_squared_meas 
 _refln_F_squared_sigma 
 _refln_observed_status 
   2   0   0     1234.05     1286.88     11.16 o 
   4   0   0        2.80        2.47      0.94 o 
   6   0   0        1.31        1.14      0.57 o 
   1   1   0     2299.19     2410.22      8.66 o 
   2   1   0     2373.72     2334.72      9.85 o 
   3   1   0      273.89      252.10      3.69 o 
   4   1   0        1.41        1.79      1.05 o 
   5   1   0      120.65      115.22      1.59 o 
   6   1   0        3.88        5.21      0.47 o 
   0   2   0      151.85      161.27      2.49 o 
   1   2   0     2266.40     2348.87     10.84 o 
   2   2   0       47.13       61.33      1.46 o 
   3   2   0        4.28        6.68      0.77 o 
   4   2   0      103.37       94.09      7.41 o 
   5   2   0      321.43      298.53      2.80 o 
   6   2   0        3.67        6.72      0.43 o 
   1   3   0       41.35       48.00      1.23 o 
   2   3   0      108.64      110.11      2.26 o 
   3   3   0     1470.30     1427.87     18.36 o 
   4   3   0        0.52        1.06      0.49 o 
   5   3   0       13.81       14.50      0.77 o 
   6   3   0        0.92        1.86      0.36 o 
   0   4   0        3.98        1.88      0.69 o 
   1   4   0      168.27      192.87      3.41 o 
   2   4   0      283.24      291.85      4.07 o 
   3   4   0       20.19       11.50      1.01 o 
   4   4   0       17.06       21.64      1.76 o 
   5   4   0       22.77       23.28      1.14 o 
   6   4   0        3.24        1.56      0.45 o 
   1   5   0       15.85       14.63      1.29 o 
   2   5   0       27.31       41.18      1.96 o 
   3   5   0      108.16       85.38      1.82 o 
   4   5   0       28.77       25.15      1.17 o 
   5   5   0        3.62        3.31      0.79 o 
   0   6   0      765.41      719.94     12.69 o 
   1   6   0        0.88        1.50      0.73 o 
   2   6   0        1.48        1.11      0.30 o 
   3   6   0        4.75        3.99      0.55 o 
   4   6   0        4.52        6.81      0.74 o 
   5   6   0       55.58       45.50      1.31 o 
   1   7   0        4.76        3.11      0.73 o 
   2   7   0       67.91       61.32      1.60 o 
   3   7   0       22.16       21.60      0.95 o 
   4   7   0        4.23        4.05      0.44 o 
   0   8   0       26.04       21.52      1.20 o 
   1   8   0       47.38       48.38      1.24 o 
   2   8   0      122.06      124.66      1.99 o 
   3   8   0        9.83       10.97      0.56 o 
   4   8   0        0.01        1.16      0.21 o 
   1   9   0       17.24       14.99      0.74 o 
   2   9   0        8.41        8.66      0.67 o 
   3   9   0        5.87        5.41      0.49 o 
   0  10   0        7.41       10.21      0.84 o 
   1  10   0        0.01       -0.04      0.21 o 
   1   0   1        0.06        1.34      1.20 o 
   2   0   1        1.39        1.58      0.29 o 
   3   0   1     1039.61     1086.16      7.69 o 
   4   0   1      330.55      330.78      5.17 o 
   5   0   1        1.53        0.62      0.19 o 
   6   0   1       11.84       13.54      0.92 o 
  -6   1   1       14.50       14.79      0.72 o 
  -5   1   1      224.67      217.71      2.74 o 
  -4   1   1       21.02       19.11      1.51 o 
  -3   1   1      420.88      435.50      5.29 o 
  -2   1   1     1427.68     1508.27     11.03 o 
  -1   1   1     2690.06     2857.30      7.76 o 
   0   1   1     1236.01     1265.45     10.52 o 
   1   1   1     2689.92     2762.36     10.81 o 
   2   1   1     1422.25     1511.07      5.39 o 
   3   1   1      429.77      453.95      6.10 o 
   4   1   1       21.22       19.54      1.55 o 
   5   1   1      225.57      222.17      2.21 o 
   6   1   1       14.60       15.31      0.72 o 
  -6   2   1       23.34       20.65      0.69 o 
  -5   2   1       17.94       20.64      0.78 o 
  -4   2   1       51.66       54.43      8.36 o 
  -3   2   1       43.38       44.56      1.83 o 
  -2   2   1      150.25      156.59      2.76 o 
  -1   2   1      198.67      198.10      3.12 o 
   0   2   1     1165.15     1175.61     10.46 o 
   1   2   1      196.72      184.00      2.35 o 
   2   2   1      148.35      153.05      2.02 o 
   3   2   1       42.28       41.92      2.42 o 
   4   2   1       50.83       49.92      3.54 o 
   5   2   1       17.69       20.85      0.80 o 
   6   2   1       23.54       19.75      0.67 o 
  -6   3   1        6.30        6.10      0.53 o 
  -5   3   1       26.58       24.22      0.80 o 
  -4   3   1       94.97       87.94      2.00 o 
  -3   3   1      136.66      156.85      3.33 o 
  -2   3   1      101.39      118.54      2.22 o 
  -1   3   1      278.86      265.86      2.87 o 
   0   3   1     5925.47     5651.94     43.74 o 
   1   3   1      275.02      263.52      3.00 o 
   2   3   1      103.20      120.09      2.40 o 
   3   3   1      135.69      159.43      3.38 o 
   4   3   1       94.87       90.46      2.21 o 
   5   3   1       26.86       24.44      0.81 o 
   6   3   1        6.53        7.00      0.55 o 
  -6   4   1        5.85        8.32      0.52 o 
  -5   4   1       39.44       36.23      2.09 o 
  -4   4   1       38.49       36.58      2.43 o 
  -3   4   1       10.65       11.08      1.13 o 
  -2   4   1      387.93      390.62      4.97 o 
  -1   4   1     1087.90     1165.71     13.82 o 
   0   4   1      951.74     1014.70      7.80 o 
   1   4   1     1088.46     1143.10     12.80 o 
   2   4   1      386.12      393.34      4.71 o 
   3   4   1       10.14        8.13      0.80 o 
   4   4   1       38.25       33.60      1.94 o 
   5   4   1       39.84       37.96      1.43 o 
   6   4   1        6.03        7.93      0.52 o 
  -5   5   1        5.26        4.76      0.53 o 
  -4   5   1       42.57       42.63      2.13 o 
  -3   5   1      151.15      134.46      3.66 o 
  -2   5   1      152.47      155.66      4.85 o 
  -1   5   1       65.33       53.79      2.72 o 
   0   5   1      269.53      319.57      5.57 o 
   1   5   1       66.60       54.24      2.37 o 
   2   5   1      153.95      154.02      4.27 o 
   3   5   1      150.93      131.51      1.98 o 
   4   5   1       42.75       41.87      1.51 o 
   5   5   1        5.41        4.87      0.55 o 
  -5   6   1        8.92       10.32      0.65 o 
  -4   6   1      192.81      199.00      3.22 o 
  -3   6   1       91.52       85.78      2.24 o 
  -2   6   1       17.44       16.89      0.73 o 
  -1   6   1       56.88       52.89      2.60 o 
   0   6   1      134.56      136.03      4.90 o 
   1   6   1       57.40       52.42      2.63 o 
   2   6   1       16.70       16.57      0.74 o 
   3   6   1       92.03       84.66      1.65 o 
   4   6   1      191.63      194.35      6.26 o 
   5   6   1        8.91       10.54      0.66 o 
  -4   7   1       29.33       34.09      1.04 o 
  -3   7   1      162.33      145.88      2.34 o 
  -2   7   1      100.31       97.65      2.07 o 
  -1   7   1       30.86       30.87      1.20 o 
   0   7   1        0.40        0.36      0.35 o 
   1   7   1       30.75       28.78      0.97 o 
   2   7   1       99.61       99.37      2.18 o 
   3   7   1      163.13      148.76      2.34 o 
   4   7   1       30.03       34.11      0.90 o 
  -4   8   1        4.67        6.01      0.32 o 
  -3   8   1        6.05        6.26      0.45 o 
  -2   8   1       42.57       35.94      1.12 o 
  -1   8   1       66.55       66.16      1.45 o 
   0   8   1        1.46        5.16      0.58 o 
   1   8   1       66.27       67.08      1.46 o 
   2   8   1       42.27       35.95      1.21 o 
   3   8   1        6.01        5.03      0.49 o 
   4   8   1        4.61        6.40      0.33 o 
  -3   9   1        3.36        3.92      0.60 o 
  -2   9   1       15.35       14.10      0.77 o 
  -1   9   1       10.62       10.20      0.62 o 
   0   9   1       41.32       36.39      1.40 o 
   1   9   1       10.16       10.06      0.65 o 
   2   9   1       15.21       14.03      0.68 o 
   3   9   1        3.20        3.62      0.42 o 
  -1  10   1       17.06       19.00      0.75 o 
   0  10   1       11.65       17.59      0.76 o 
   1  10   1       16.59       19.19      0.75 o 
   0   0   2     5103.65     4722.64     30.58 o 
   1   0   2     9351.72     8503.04     19.18 o 
   2   0   2        9.43        9.11      0.50 o 
   3   0   2       44.52       38.81      2.33 o 
   4   0   2       23.63       21.34      1.48 o 
   5   0   2        6.65        3.68      0.49 o 
   6   0   2       21.76       22.79      1.10 o 
  -6   1   2        3.87        5.54      0.50 o 
  -5   1   2       15.30       17.59      0.73 o 
  -4   1   2       42.74       38.92      2.18 o 
  -3   1   2       75.96       70.54      2.16 o 
  -2   1   2      866.89      825.25      5.61 o 
  -1   1   2     8264.25     7599.02     20.35 o 
   0   1   2        0.03        9.48      1.84 o 
   1   1   2     8238.22     7505.37     14.80 o 
   2   1   2      877.77      832.31      4.08 o 
   3   1   2       75.46       71.06      2.18 o 
   4   1   2       42.21       40.95      2.19 o 
   5   1   2       15.02       18.61      0.67 o 
   6   1   2        4.08        7.12      0.53 o 
  -6   2   2       21.77       22.66      1.05 o 
  -5   2   2       28.02       21.77      0.93 o 
  -4   2   2       32.64       25.26      2.82 o 
  -3   2   2      257.01      303.09      6.16 o 
  -2   2   2     1232.47     1218.79     11.14 o 
  -1   2   2     2258.44     2225.95     20.08 o 
   0   2   2       15.71       13.02      1.14 o 
   1   2   2     2272.48     2264.07     13.00 o 
   2   2   2     1230.17     1216.43      7.92 o 
   3   2   2      256.54      315.77      6.94 o 
   4   2   2       32.56       26.42      2.59 o 
   5   2   2       27.79       23.09      0.81 o 
   6   2   2       21.90       21.01      0.79 o 
  -6   3   2        1.96        2.04      0.54 o 
  -5   3   2       52.14       53.09      1.16 o 
  -4   3   2       21.50       19.98      0.99 o 
  -3   3   2       10.75        9.94      0.99 o 
  -2   3   2      721.55      738.57      5.86 o 
  -1   3   2       48.70       54.51      1.39 o 
   0   3   2      748.33      746.75      7.66 o 
   1   3   2       48.06       51.36      1.16 o 
   2   3   2      722.23      747.27      6.04 o 
   3   3   2       10.77       10.28      0.84 o 
   4   3   2       22.21       19.60      0.92 o 
   5   3   2       52.85       54.74      1.18 o 
   6   3   2        1.98        2.20      0.37 o 
  -6   4   2        0.22       -0.04      0.32 o 
  -5   4   2       42.42       40.59      1.46 o 
  -4   4   2      206.83      189.30      8.78 o 
  -3   4   2       49.12       48.85      2.02 o 
  -2   4   2      135.63      154.86      2.97 o 
  -1   4   2      541.44      663.78      5.84 o 
   0   4   2      708.87      860.13      7.87 o 
   1   4   2      546.77      668.38      8.44 o 
   2   4   2      136.03      150.99      3.03 o 
   3   4   2       49.72       50.38      2.14 o 
   4   4   2      205.43      182.36      2.96 o 
   5   4   2       42.15       41.23      1.51 o 
   6   4   2        0.22        0.14      0.21 o 
  -5   5   2        6.55        8.36      0.66 o 
  -4   5   2       57.10       61.30      2.54 o 
  -3   5   2       87.25       78.13      1.56 o 
  -2   5   2       35.17       45.97      2.30 o 
  -1   5   2      735.14      803.25     10.37 o 
   0   5   2      273.86      277.83      5.97 o 
   1   5   2      738.13      791.10     14.74 o 
   2   5   2       35.20       40.38      2.24 o 
   3   5   2       87.19       78.44      1.54 o 
   4   5   2       58.07       59.81      2.02 o 
   5   5   2        6.71        8.29      0.66 o 
  -5   6   2       32.61       32.78      1.08 o 
  -4   6   2       31.81       28.15      1.02 o 
  -3   6   2       33.64       28.53      1.59 o 
  -2   6   2       30.08       32.95      0.99 o 
  -1   6   2      136.26      128.98      3.69 o 
   0   6   2       20.21       17.36      1.61 o 
   1   6   2      134.11      115.54      4.18 o 
   2   6   2       30.08       33.58      1.13 o 
   3   6   2       33.41       27.79      1.02 o 
   4   6   2       32.17       30.76      1.26 o 
   5   6   2       32.77       32.28      1.08 o 
  -4   7   2        9.12       11.19      0.63 o 
  -3   7   2       10.60       10.94      0.63 o 
  -2   7   2       51.93       55.27      1.52 o 
  -1   7   2      218.60      207.82      2.88 o 
   0   7   2       42.19       31.03      0.83 o 
   1   7   2      218.10      210.23      4.35 o 
   2   7   2       51.85       56.05      1.29 o 
   3   7   2       10.56       12.03      0.71 o 
   4   7   2        8.96       10.47      0.52 o 
  -4   8   2        4.69        6.82      0.34 o 
  -3   8   2        9.08       11.92      0.57 o 
  -2   8   2       28.48       29.49      0.96 o 
  -1   8   2      107.77      108.07      1.83 o 
   0   8   2       14.99       16.85      1.08 o 
   1   8   2      106.53      108.35      2.16 o 
   2   8   2       29.34       30.03      1.10 o 
   3   8   2        9.29       11.44      0.66 o 
   4   8   2        4.76        6.89      0.40 o 
  -3   9   2       16.00       15.25      0.74 o 
  -2   9   2       13.28       14.22      0.68 o 
  -1   9   2        8.13        9.31      0.59 o 
   0   9   2       79.68       73.82      1.60 o 
   1   9   2        8.17       10.43      0.62 o 
   2   9   2       13.16       14.68      0.69 o 
   3   9   2       15.71       14.21      0.56 o 
  -1  10   2        9.28       15.38      0.68 o 
   0  10   2        0.06        0.39      0.24 o 
   1  10   2        9.34       13.74      0.63 o 
   1   0   3     1127.97     1148.66      6.04 o 
   2   0   3      548.33      592.51      3.92 o 
   3   0   3     2652.06     2787.73     18.92 o 
   4   0   3       78.74       84.63      3.23 o 
   5   0   3       52.85       45.34      1.11 o 
   6   0   3        5.98        8.16      0.97 o 
  -6   1   3       16.90       17.49      0.78 o 
  -5   1   3       79.91       75.04      3.04 o 
  -4   1   3      130.36      120.17      3.84 o 
  -3   1   3      113.46      115.68      3.58 o 
  -2   1   3       51.62       55.20      1.47 o 
  -1   1   3     3289.74     3294.97     10.91 o 
   0   1   3      371.48      388.40      6.78 o 
   1   1   3     3302.64     3258.30     12.59 o 
   2   1   3       50.79       56.32      1.10 o 
   3   1   3      114.02      123.37      2.67 o 
   4   1   3      129.33      117.37      3.72 o 
   5   1   3       81.80       78.10      1.47 o 
   6   1   3       16.63       18.10      1.79 o 
  -6   2   3        4.97        4.09      0.51 o 
  -5   2   3      134.02      127.63      2.16 o 
  -4   2   3      141.45      127.01      5.71 o 
  -3   2   3      128.74      106.27      3.20 o 
  -2   2   3      973.18      982.49     13.13 o 
  -1   2   3     1575.82     1427.70      8.21 o 
   0   2   3       34.33       56.72      3.10 o 
   1   2   3     1576.00     1412.60      8.64 o 
   2   2   3      975.24      978.67      5.32 o 
   3   2   3      129.60      103.61      3.18 o 
   4   2   3      139.83      121.36      7.27 o 
   5   2   3      133.76      129.83      1.85 o 
   6   2   3        4.94        4.22      0.49 o 
  -6   3   3       13.01       12.74      1.09 o 
  -5   3   3       32.21       36.41      0.97 o 
  -4   3   3      151.29      143.26      2.43 o 
  -3   3   3      261.64      257.44      7.58 o 
  -2   3   3      192.02      187.77      3.22 o 
  -1   3   3     3276.71     3432.47     29.18 o 
   0   3   3      285.78      280.18      2.54 o 
   1   3   3     3296.34     3444.94     18.20 o 
   2   3   3      192.42      186.13      2.81 o 
   3   3   3      261.76      261.63      4.11 o 
   4   3   3      149.98      139.07      2.10 o 
   5   3   3       32.59       36.80      0.98 o 
   6   3   3       13.01       12.31      1.00 o 
  -6   4   3        1.97        2.86      0.55 o 
  -5   4   3        0.92        0.52      0.33 o 
  -4   4   3      130.92      132.76      6.54 o 
  -3   4   3        2.56        3.73      0.71 o 
  -2   4   3      749.81      752.64      6.56 o 
  -1   4   3      643.20      680.45      5.96 o 
   0   4   3     2157.95     2104.29     13.95 o 
   1   4   3      638.42      671.72      7.16 o 
   2   4   3      751.86      754.13      7.24 o 
   3   4   3        2.60        5.02      0.83 o 
   4   4   3      131.65      129.97      2.67 o 
   5   4   3        0.87        0.86      0.52 o 
   6   4   3        1.93        2.08      0.45 o 
  -5   5   3       11.30        9.48      0.69 o 
  -4   5   3       74.49       71.49      1.94 o 
  -3   5   3       35.24       37.55      1.30 o 
  -2   5   3      377.20      362.06      6.38 o 
  -1   5   3       20.96       21.53      1.43 o 
   0   5   3      208.55      217.84      4.34 o 
   1   5   3       21.05       21.76      1.63 o 
   2   5   3      375.83      368.35      6.68 o 
   3   5   3       35.39       39.59      1.08 o 
   4   5   3       75.10       70.37      1.98 o 
   5   5   3       10.99        8.85      0.68 o 
  -5   6   3        1.57        2.60      0.51 o 
  -4   6   3       40.73       46.67      1.29 o 
  -3   6   3      232.70      212.31      2.87 o 
  -2   6   3      159.70      144.92      2.37 o 
  -1   6   3       93.21       83.20      3.53 o 
   0   6   3        0.68        1.70      0.76 o 
   1   6   3       91.77       78.95      3.48 o 
   2   6   3      159.09      149.14      1.85 o 
   3   6   3      232.61      215.67      2.95 o 
   4   6   3       40.60       46.77      1.56 o 
   5   6   3        1.49        2.83      0.38 o 
  -4   7   3        3.26        4.62      0.37 o 
  -3   7   3       46.85       42.70      1.14 o 
  -2   7   3       19.35       18.01      0.79 o 
  -1   7   3       92.51       94.67      1.57 o 
   0   7   3       43.79       48.44      1.37 o 
   1   7   3       93.63       96.20      2.22 o 
   2   7   3       18.94       19.07      0.77 o 
   3   7   3       46.08       44.08      1.51 o 
   4   7   3        3.65        4.88      0.41 o 
  -4   8   3        3.38        3.85      0.38 o 
  -3   8   3        7.56        6.68      0.45 o 
  -2   8   3        9.29        7.49      0.54 o 
  -1   8   3        9.00       10.77      0.62 o 
   0   8   3      120.71      113.50      2.16 o 
   1   8   3        8.93       10.76      0.88 o 
   2   8   3        9.58        7.92      0.73 o 
   3   8   3        7.46        6.19      0.51 o 
   4   8   3        3.29        4.36      0.66 o 
  -3   9   3        7.38        7.85      0.42 o 
  -2   9   3        8.55        8.62      0.47 o 
  -1   9   3        6.02        7.83      0.48 o 
   0   9   3        2.87        3.68      0.41 o 
   1   9   3        6.16        8.22      0.56 o 
   2   9   3        8.28        8.60      0.54 o 
   3   9   3        7.22        7.47      0.52 o 
  -1  10   3        9.10        8.69      0.52 o 
   0  10   3       22.06       23.14      0.83 o 
   1  10   3        8.91        7.93      0.67 o 
   0   0   4    11304.13    10219.39    114.52 o 
   1   0   4      100.35      121.74      3.30 o 
   2   0   4      585.74      636.46      6.40 o 
   3   0   4      223.80      238.22      3.68 o 
   4   0   4       29.97       33.52      2.08 o 
   5   0   4      282.08      292.97      4.81 o 
   6   0   4        0.83        0.86      0.54 o 
  -6   1   4       10.94       14.76      0.89 o 
  -5   1   4       19.90       20.09      1.34 o 
  -4   1   4        8.24        7.71      1.05 o 
  -3   1   4       20.43       18.76      1.52 o 
  -2   1   4     1028.80     1011.62      8.87 o 
  -1   1   4      955.80      944.94      7.80 o 
   0   1   4    18797.80    16065.59     28.41 o 
   1   1   4      970.70      969.12      6.22 o 
   2   1   4     1029.22     1017.85      5.67 o 
   3   1   4       19.90       18.85      0.98 o 
   4   1   4        7.82        6.41      0.87 o 
   5   1   4       19.62       18.50      0.87 o 
   6   1   4       11.09       15.84      1.26 o 
  -6   2   4        3.54        4.55      0.55 o 
  -5   2   4       21.06       21.95      1.14 o 
  -4   2   4       37.98       29.89      2.86 o 
  -3   2   4       69.12       66.03      2.91 o 
  -2   2   4     1996.48     2142.55     16.80 o 
  -1   2   4       74.33       74.37      1.44 o 
   0   2   4     4214.11     4080.35     29.84 o 
   1   2   4       72.23       71.15      1.13 o 
   2   2   4     2002.83     2138.00     10.61 o 
   3   2   4       67.03       61.35      1.96 o 
   4   2   4       37.89       32.78      5.89 o 
   5   2   4       20.79       20.34      1.09 o 
   6   2   4        3.55        4.62      0.52 o 
  -6   3   4        2.34        2.00      0.53 o 
  -5   3   4      126.47      123.79      5.66 o 
  -4   3   4       22.27       22.26      1.35 o 
  -3   3   4      116.66      119.85      3.68 o 
  -2   3   4      613.25      654.69      6.89 o 
  -1   3   4      417.35      412.05      5.77 o 
   0   3   4       25.73       24.23      1.03 o 
   1   3   4      415.80      410.07      3.39 o 
   2   3   4      613.14      668.00      5.37 o 
   3   3   4      115.98      118.81      3.77 o 
   4   3   4       22.44       20.99      0.83 o 
   5   3   4      126.07      124.78      2.48 o 
   6   3   4        2.29        2.63      0.57 o 
  -6   4   4        2.04        3.15      0.54 o 
  -5   4   4       58.21       58.31      2.61 o 
  -4   4   4       46.62       42.61      1.21 o 
  -3   4   4      655.68      638.31      9.31 o 
  -2   4   4      567.55      571.74      7.44 o 
  -1   4   4      175.92      179.48      3.29 o 
   0   4   4      271.74      338.97      4.33 o 
   1   4   4      176.49      170.13      3.46 o 
   2   4   4      571.38      565.10      6.05 o 
   3   4   4      654.91      644.85      8.54 o 
   4   4   4       46.15       42.11      1.20 o 
   5   4   4       58.79       58.85      2.47 o 
   6   4   4        2.07        3.56      0.53 o 
  -5   5   4       17.49       14.90      1.28 o 
  -4   5   4      117.79      135.40      2.19 o 
  -3   5   4      154.67      126.87      2.37 o 
  -2   5   4       51.44       50.85      2.45 o 
  -1   5   4      254.29      256.88      4.72 o 
   0   5   4       43.33       49.06      1.86 o 
   1   5   4      253.40      240.86      5.14 o 
   2   5   4       51.59       48.63      2.24 o 
   3   5   4      155.62      126.86      2.01 o 
   4   5   4      117.97      130.98      2.69 o 
   5   5   4       17.73       14.59      1.21 o 
  -5   6   4       11.46       14.38      1.10 o 
  -4   6   4       14.09       12.31      1.01 o 
  -3   6   4        1.76        3.42      0.41 o 
  -2   6   4      119.16       98.09      1.77 o 
  -1   6   4      100.85       82.42      3.50 o 
   0   6   4      282.72      253.11      6.49 o 
   1   6   4       99.67       78.08      3.48 o 
   2   6   4      117.36      103.72      2.95 o 
   3   6   4        1.93        3.23      0.46 o 
   4   6   4       14.24       12.76      0.70 o 
   5   6   4       11.46       14.00      1.04 o 
  -4   7   4       11.92       12.61      0.54 o 
  -3   7   4       18.31       19.58      0.79 o 
  -2   7   4      117.81      113.50      2.58 o 
  -1   7   4        7.16        5.86      0.66 o 
   0   7   4      390.52      325.03      5.07 o 
   1   7   4        6.65        5.95      0.59 o 
   2   7   4      118.15      120.65      1.88 o 
   3   7   4       18.27       21.01      0.89 o 
   4   7   4       11.82       11.80      0.72 o 
  -4   8   4       14.29       14.36      0.66 o 
  -3   8   4        0.64        0.45      0.28 o 
  -2   8   4       35.04       33.72      1.01 o 
  -1   8   4        2.02        1.75      0.32 o 
   0   8   4       41.49       46.14      1.17 o 
   1   8   4        1.95        1.63      0.32 o 
   2   8   4       34.96       32.93      1.09 o 
   3   8   4        0.66        0.13      0.20 o 
   4   8   4       14.46       13.59      0.67 o 
  -3   9   4        3.85        3.23      0.51 o 
  -2   9   4        0.21        0.41      0.23 o 
  -1   9   4       24.74       28.02      0.83 o 
   0   9   4       26.21       27.57      0.96 o 
   1   9   4       24.79       27.00      0.93 o 
   2   9   4        0.20        0.55      0.24 o 
   3   9   4        3.80        2.41      0.27 o 
  -1  10   4        1.37        2.63      0.43 o 
   0  10   4       26.09       28.14      0.98 o 
   1   0   5      964.72      879.94     10.86 o 
   2   0   5     1752.48     1856.05     19.39 o 
   3   0   5        1.88        0.72      0.38 o 
   4   0   5        8.62       12.87      1.36 o 
   5   0   5      190.23      189.38      2.68 o 
   6   0   5        5.91        5.60      0.83 o 
  -6   1   5        0.64        0.32      0.39 o 
  -5   1   5       17.95       16.51      1.42 o 
  -4   1   5      170.66      166.08      5.33 o 
  -3   1   5      590.21      607.33      8.88 o 
  -2   1   5      570.69      614.63      4.80 o 
  -1   1   5      466.31      492.33      4.38 o 
   0   1   5       13.26       14.67      0.72 o 
   1   1   5      459.40      474.14      9.28 o 
   2   1   5      570.65      612.97      5.19 o 
   3   1   5      592.57      593.66      7.07 o 
   4   1   5      172.54      156.59      6.32 o 
   5   1   5       17.65       17.16      0.84 o 
   6   1   5        0.60       -0.17      0.43 o 
  -6   2   5       42.05       41.96      1.36 o 
  -5   2   5       10.16       12.01      0.87 o 
  -4   2   5        6.72        5.69      0.90 o 
  -3   2   5      189.70      191.66      5.02 o 
  -2   2   5      613.60      638.53      7.16 o 
  -1   2   5      280.47      249.23      3.36 o 
   0   2   5     2171.12     2230.77     12.24 o 
   1   2   5      281.60      249.04      2.55 o 
   2   2   5      610.58      635.46      5.09 o 
   3   2   5      191.67      198.34      4.51 o 
   4   2   5        6.56        4.39      0.62 o 
   5   2   5       10.08       12.01      0.86 o 
   6   2   5       42.11       41.51      1.80 o 
  -6   3   5        3.77        2.43      0.56 o 
  -5   3   5       91.56       98.07      5.83 o 
  -4   3   5       39.61       35.32      1.64 o 
  -3   3   5       12.25        9.09      1.01 o 
  -2   3   5      245.85      251.80      4.98 o 
  -1   3   5      209.20      210.94      3.67 o 
   0   3   5      196.28      207.52      3.32 o 
   1   3   5      208.84      210.88      2.51 o 
   2   3   5      246.41      258.49      3.46 o 
   3   3   5       11.62        9.69      1.13 o 
   4   3   5       39.63       33.60      1.29 o 
   5   3   5       91.99       96.56      2.18 o 
   6   3   5        3.65        2.82      0.59 o 
  -6   4   5        0.06        0.18      0.33 o 
  -5   4   5       31.99       34.62      2.03 o 
  -4   4   5        1.85        3.67      0.53 o 
  -3   4   5      166.72      181.98      5.69 o 
  -2   4   5        3.13        3.47      0.76 o 
  -1   4   5       50.08       44.04      1.98 o 
   0   4   5        9.46       11.18      0.96 o 
   1   4   5       50.60       43.51      1.82 o 
   2   4   5        3.38        3.02      0.60 o 
   3   4   5      165.31      176.16      4.97 o 
   4   4   5        1.85        4.32      0.66 o 
   5   4   5       32.56       37.21      1.99 o 
   6   4   5        0.07        0.16      0.33 o 
  -5   5   5       23.07       26.02      1.65 o 
  -4   5   5      256.24      238.38      3.66 o 
  -3   5   5      239.36      233.82      2.99 o 
  -2   5   5       54.29       53.95      2.50 o 
  -1   5   5      578.75      608.93      7.94 o 
   0   5   5      184.87      165.25      4.11 o 
   1   5   5      582.11      600.79     10.87 o 
   2   5   5       54.84       51.95      2.62 o 
   3   5   5      238.57      235.70      2.74 o 
   4   5   5      257.66      231.14      8.39 o 
   5   5   5       22.98       23.92      1.52 o 
  -5   6   5       13.53       16.61      1.15 o 
  -4   6   5       76.44       86.20      2.03 o 
  -3   6   5       13.53        9.58      0.57 o 
  -2   6   5       12.90        8.33      0.51 o 
  -1   6   5       17.26       14.00      1.75 o 
   0   6   5       53.27       70.39      3.68 o 
   1   6   5       18.01       17.85      2.09 o 
   2   6   5       12.85        9.00      0.87 o 
   3   6   5       12.91        8.65      0.63 o 
   4   6   5       77.31       85.59      2.10 o 
   5   6   5       13.21       14.49      1.06 o 
  -4   7   5        8.13        7.93      0.56 o 
  -3   7   5       49.65       41.99      1.12 o 
  -2   7   5      117.53      116.12      1.99 o 
  -1   7   5       10.85       10.16      0.56 o 
   0   7   5      664.16      698.08      9.78 o 
   1   7   5       10.92       11.46      0.69 o 
   2   7   5      115.11      120.89      2.60 o 
   3   7   5       50.24       44.90      1.28 o 
   4   7   5        8.16        8.30      0.62 o 
  -4   8   5        2.78        3.11      0.44 o 
  -3   8   5        5.30        4.82      0.46 o 
  -2   8   5       46.61       42.81      1.12 o 
  -1   8   5       94.18       90.54      2.00 o 
   0   8   5       34.41       38.10      1.33 o 
   1   8   5       93.74       93.75      1.90 o 
   2   8   5       45.92       43.83      1.25 o 
   3   8   5        4.87        5.08      0.51 o 
   4   8   5        2.67        2.90      0.36 o 
  -3   9   5       10.95       12.12      0.63 o 
  -2   9   5        7.95        6.17      0.41 o 
  -1   9   5        0.30        1.22      0.22 o 
   0   9   5        1.67        3.43      0.34 o 
   1   9   5        0.30        1.24      0.24 o 
   2   9   5        7.85        5.25      0.42 o 
   3   9   5       10.82       11.18      0.78 o 
   0  10   5        2.03        0.33      0.27 o 
   0   0   6     4755.94     4461.76     30.33 o 
   1   0   6      133.48      113.83      2.47 o 
   2   0   6      880.27      999.21      5.88 o 
   3   0   6      307.70      275.94      4.48 o 
   4   0   6       83.42       73.44      4.32 o 
   5   0   6       38.73       41.90      1.30 o 
   6   0   6        0.11        0.00      0.45 o 
  -6   1   6       25.38       27.37      1.15 o 
  -5   1   6       22.95       27.41      1.30 o 
  -4   1   6      120.11      113.55      5.27 o 
  -3   1   6      421.27      405.59      9.39 o 
  -2   1   6     1550.82     1547.25     12.64 o 
  -1   1   6     1561.97     1434.17     11.69 o 
   0   1   6      170.51      187.39      2.28 o 
   1   1   6     1570.92     1433.57     11.08 o 
   2   1   6     1554.62     1545.40      8.64 o 
   3   1   6      420.31      403.06      5.08 o 
   4   1   6      121.18      107.81      5.27 o 
   5   1   6       22.99       25.31      1.01 o 
   6   1   6       25.25       26.36      1.53 o 
  -6   2   6        0.16        0.29      0.31 o 
  -5   2   6       27.44       31.06      1.97 o 
  -4   2   6       43.15       42.71      1.40 o 
  -3   2   6      199.85      183.01      6.15 o 
  -2   2   6      651.82      703.09     11.27 o 
  -1   2   6     1643.86     1636.67     11.87 o 
   0   2   6     3669.50     3380.76     19.74 o 
   1   2   6     1634.02     1633.36      8.93 o 
   2   2   6      653.79      701.96      6.24 o 
   3   2   6      198.51      182.59      4.47 o 
   4   2   6       42.92       42.52      1.15 o 
   5   2   6       27.65       27.65      1.77 o 
   6   2   6        0.12        1.48      0.70 o 
  -6   3   6        2.03        2.16      0.54 o 
  -5   3   6        5.49        5.71      0.63 o 
  -4   3   6       87.24       90.84      2.17 o 
  -3   3   6       24.83       25.68      1.86 o 
  -2   3   6       19.67       18.32      2.72 o 
  -1   3   6      192.39      259.27      5.65 o 
   0   3   6     4137.97     4336.67     28.80 o 
   1   3   6      192.69      260.00      3.34 o 
   2   3   6       20.03       20.34      1.11 o 
   3   3   6       24.66       26.71      2.34 o 
   4   3   6       88.18       89.48      2.08 o 
   5   3   6        5.25        4.35      0.61 o 
   6   3   6        2.05        1.77      0.50 o 
  -6   4   6        4.63        4.48      0.61 o 
  -5   4   6       27.98       31.88      1.94 o 
  -4   4   6       80.74       65.49      1.97 o 
  -3   4   6       53.24       65.79      4.41 o 
  -2   4   6       85.62      104.42      3.63 o 
  -1   4   6       45.15       45.88      2.26 o 
   0   4   6       11.45       13.09      0.96 o 
   1   4   6       48.02       49.55      2.20 o 
   2   4   6       86.45       98.17      2.88 o 
   3   4   6       53.61       67.73      3.58 o 
   4   4   6       80.34       62.72      1.78 o 
   5   4   6       27.37       30.65      1.80 o 
   6   4   6        4.74        3.76      0.53 o 
  -5   5   6       26.61       36.33      1.92 o 
  -4   5   6        4.63        5.01      0.53 o 
  -3   5   6       63.00       61.63      1.43 o 
  -2   5   6      161.05      164.72      8.63 o 
  -1   5   6      323.58      318.31      5.74 o 
   0   5   6      152.56      203.29      4.69 o 
   1   5   6      320.27      308.56      6.76 o 
   2   5   6      159.65      165.12      4.67 o 
   3   5   6       64.56       64.86      2.36 o 
   4   5   6        4.67        5.85      0.66 o 
   5   5   6       26.81       36.08      1.81 o 
  -5   6   6        3.96        6.08      0.73 o 
  -4   6   6       62.74       59.21      1.81 o 
  -3   6   6        2.04        4.38      0.51 o 
  -2   6   6        7.38        7.51      0.57 o 
  -1   6   6      231.35      232.42      2.69 o 
   0   6   6      230.62      290.60      6.74 o 
   1   6   6      229.82      230.67      4.36 o 
   2   6   6        7.31        7.54      0.47 o 
   3   6   6        2.18        4.04      0.55 o 
   4   6   6       63.60       61.49      1.78 o 
   5   6   6        3.76        3.49      0.59 o 
  -4   7   6        1.26        0.40      0.26 o 
  -3   7   6       95.64       86.95      1.58 o 
  -2   7   6       27.92       27.99      0.96 o 
  -1   7   6      283.80      255.04      2.61 o 
   0   7   6        0.42        1.27      0.52 o 
   1   7   6      281.68      258.96      4.79 o 
   2   7   6       27.98       30.03      1.11 o 
   3   7   6       96.53       89.43      3.56 o 
   4   7   6        1.24        0.78      0.30 o 
  -4   8   6        4.90        1.99      0.40 o 
  -3   8   6        3.26        4.13      0.45 o 
  -2   8   6        2.22        2.33      0.35 o 
  -1   8   6       27.45       28.55      0.94 o 
   0   8   6        0.13        0.82      0.29 o 
   1   8   6       27.53       30.83      1.10 o 
   2   8   6        2.33        2.26      0.35 o 
   3   8   6        3.45        3.96      0.47 o 
   4   8   6        4.98        2.29      0.37 o 
  -2   9   6        9.25       14.11      0.55 o 
  -1   9   6        6.27        6.80      0.37 o 
   0   9   6        0.53       -0.13      0.19 o 
   1   9   6        6.39        7.11      0.41 o 
   2   9   6        9.00       12.60      0.49 o 
   1   0   7     1137.02     1311.96      8.20 o 
   2   0   7      766.81      830.02      6.89 o 
   3   0   7      296.20      268.66      6.81 o 
   4   0   7      201.36      170.67      6.78 o 
   5   0   7      154.41      145.56      2.37 o 
   6   0   7        0.00        0.62      0.48 o 
  -6   1   7       14.49       12.83      0.84 o 
  -5   1   7       25.82       21.96      1.71 o 
  -4   1   7      112.92      105.29      2.04 o 
  -3   1   7      843.64      911.07     12.64 o 
  -2   1   7      197.01      203.98      3.66 o 
  -1   1   7      840.61      849.69      6.52 o 
   0   1   7      319.52      322.00      3.14 o 
   1   1   7      830.09      857.54      5.99 o 
   2   1   7      198.66      206.74      2.66 o 
   3   1   7      844.08      867.88      8.58 o 
   4   1   7      113.69      100.02      2.04 o 
   5   1   7       25.93       22.41      2.30 o 
   6   1   7       14.44       12.25      1.11 o 
  -6   2   7       10.37       12.16      0.74 o 
  -5   2   7        2.51        1.58      0.68 o 
  -4   2   7        5.77        6.21      0.58 o 
  -3   2   7      154.81      151.21      5.66 o 
  -2   2   7       84.94       81.47      4.82 o 
  -1   2   7     2196.65     2318.34     16.95 o 
   0   2   7      361.46      334.43      2.97 o 
   1   2   7     2182.60     2307.97     12.32 o 
   2   2   7       84.13       77.88      2.17 o 
   3   2   7      153.72      154.65      3.74 o 
   4   2   7        5.72        5.44      0.45 o 
   5   2   7        2.41        1.96      0.68 o 
   6   2   7       10.11       11.35      0.70 o 
  -6   3   7        3.43        4.40      0.68 o 
  -5   3   7       10.16       11.59      1.25 o 
  -4   3   7      463.93      440.49      5.08 o 
  -3   3   7      368.67      382.02      8.63 o 
  -2   3   7      474.27      505.30     11.65 o 
  -1   3   7      242.07      282.41      6.35 o 
   0   3   7      402.51      414.32      4.20 o 
   1   3   7      244.31      273.62      3.57 o 
   2   3   7      472.45      525.22      5.62 o 
   3   3   7      371.45      391.21      7.32 o 
   4   3   7      464.38      415.87      4.46 o 
   5   3   7       10.37       10.18      1.10 o 
   6   3   7        3.24        3.82      0.62 o 
  -6   4   7        5.59        6.51      0.69 o 
  -5   4   7       86.09       93.62      3.22 o 
  -4   4   7        8.69        6.47      0.69 o 
  -3   4   7        9.35       10.03      1.89 o 
  -2   4   7      179.30      175.12      6.99 o 
  -1   4   7      152.58      164.24      4.32 o 
   0   4   7       28.33       25.49      1.43 o 
   1   4   7      154.36      154.74      3.94 o 
   2   4   7      179.39      170.37      3.86 o 
   3   4   7        9.25       12.79      1.67 o 
   4   4   7        8.63        5.96      0.84 o 
   5   4   7       86.18       89.13      2.95 o 
   6   4   7        5.71        5.26      0.61 o 
  -5   5   7        2.31        2.54      0.64 o 
  -4   5   7       39.93       33.37      1.53 o 
  -3   5   7       42.76       41.52      1.32 o 
  -2   5   7      249.53      256.32      8.61 o 
  -1   5   7      103.00      112.20      3.61 o 
   0   5   7        9.14       15.54      1.53 o 
   1   5   7      102.70      105.18      4.05 o 
   2   5   7      249.25      246.95      6.33 o 
   3   5   7       44.11       43.65      2.69 o 
   4   5   7       40.44       29.40      1.29 o 
   5   5   7        2.41        3.19      0.65 o 
  -5   6   7        2.93        2.55      0.53 o 
  -4   6   7       13.59       13.86      0.93 o 
  -3   6   7       23.22       18.48      0.69 o 
  -2   6   7      187.49      181.77      2.28 o 
  -1   6   7       65.37       63.52      1.43 o 
   0   6   7      409.98      449.95      8.06 o 
   1   6   7       66.52       67.56      1.78 o 
   2   6   7      185.03      185.52      3.24 o 
   3   6   7       22.93       20.29      1.24 o 
   4   6   7       13.81       14.41      1.27 o 
   5   6   7        2.89        2.96      0.56 o 
  -4   7   7        0.01       -0.12      0.23 o 
  -3   7   7       85.42       76.21      1.47 o 
  -2   7   7       32.04       30.37      1.07 o 
  -1   7   7      262.68      251.89      2.81 o 
   0   7   7        1.42        1.17      0.45 o 
   1   7   7      260.90      264.89      3.26 o 
   2   7   7       31.81       30.65      1.40 o 
   3   7   7       84.33       75.71      2.03 o 
   4   7   7        0.01        0.61      0.26 o 
  -3   8   7        1.11        1.35      0.34 o 
  -2   8   7       14.63       16.39      0.70 o 
  -1   8   7        1.43        1.18      0.32 o 
   0   8   7       84.12       57.46      1.40 o 
   1   8   7        1.55        1.15      0.57 o 
   2   8   7       14.35       17.37      1.00 o 
   3   8   7        1.16        1.08      0.34 o 
  -2   9   7       14.00       13.16      0.52 o 
  -1   9   7       18.17       19.26      0.58 o 
   0   9   7        5.09        3.48      0.28 o 
   1   9   7       18.02       18.50      0.61 o 
   2   9   7       13.90       13.66      0.60 o 
   0   0   8      397.52      349.14      6.81 o 
   1   0   8      668.63      702.22      7.85 o 
   2   0   8      730.53      804.31      5.72 o 
   3   0   8        0.37        2.84      0.63 o 
   4   0   8       27.59       22.94      0.84 o 
   5   0   8       11.39       12.96      0.93 o 
   6   0   8        3.11        3.96      0.69 o 
  -6   1   8       14.51       16.77      0.89 o 
  -5   1   8      116.73      135.70      4.08 o 
  -4   1   8       17.26       20.05      1.00 o 
  -3   1   8      192.62      179.07      4.21 o 
  -2   1   8      404.79      442.92      4.82 o 
  -1   1   8      306.84      415.25      4.00 o 
   0   1   8     2004.49     2089.55     12.58 o 
   1   1   8      305.22      420.05      4.31 o 
   2   1   8      403.95      449.14      4.75 o 
   3   1   8      192.01      187.79      4.09 o 
   4   1   8       18.11       20.28      0.81 o 
   5   1   8      117.54      136.95      5.41 o 
   6   1   8       15.03       15.79      1.18 o 
  -6   2   8        4.77        4.77      0.49 o 
  -5   2   8       46.22       41.66      2.27 o 
  -4   2   8       31.57       28.42      1.66 o 
  -3   2   8       87.47       83.21      4.29 o 
  -2   2   8      124.72      116.53      3.96 o 
  -1   2   8      299.52      321.97      3.36 o 
   0   2   8      558.15      500.59      3.68 o 
   1   2   8      302.04      325.41      3.38 o 
   2   2   8      123.54      112.47      2.70 o 
   3   2   8       86.60       88.39      3.60 o 
   4   2   8       31.70       24.16      1.08 o 
   5   2   8       45.90       38.93      2.05 o 
   6   2   8        4.56        3.44      0.43 o 
  -6   3   8        4.67        4.30      0.64 o 
  -5   3   8        4.90        4.27      0.57 o 
  -4   3   8      132.73      132.59      2.79 o 
  -3   3   8      147.18      128.71      5.13 o 
  -2   3   8      251.16      222.25      7.94 o 
  -1   3   8       35.73       37.46      1.77 o 
   0   3   8      191.26      172.12      2.60 o 
   1   3   8       34.17       37.75      1.35 o 
   2   3   8      250.83      238.68      4.24 o 
   3   3   8      146.37      143.41      7.51 o 
   4   3   8      133.32      126.48      2.48 o 
   5   3   8        5.13        4.55      0.82 o 
   6   3   8        4.62        4.36      0.63 o 
  -6   4   8        0.35        0.85      0.34 o 
  -5   4   8        3.99        5.62      0.63 o 
  -4   4   8        5.26        7.76      0.76 o 
  -3   4   8       15.59       14.38      0.84 o 
  -2   4   8      574.72      590.09     17.66 o 
  -1   4   8      811.23      843.45     13.14 o 
   0   4   8       83.62      114.60      3.04 o 
   1   4   8      801.14      796.98      9.12 o 
   2   4   8      577.07      589.01      8.52 o 
   3   4   8       15.07       12.49      1.00 o 
   4   4   8        5.02        6.90      0.69 o 
   5   4   8        4.10        4.96      0.84 o 
   6   4   8        0.36        0.69      0.36 o 
  -5   5   8       13.01       17.71      1.30 o 
  -4   5   8       49.43       53.55      1.79 o 
  -3   5   8       30.40       28.83      1.03 o 
  -2   5   8      113.43      118.60      5.96 o 
  -1   5   8      277.67      266.39      6.35 o 
   0   5   8       48.66       37.55      2.31 o 
   1   5   8      274.70      259.33      6.37 o 
   2   5   8      114.30      116.54      5.04 o 
   3   5   8       29.45       29.14      1.92 o 
   4   5   8       49.76       53.95      1.73 o 
   5   5   8       13.32       17.41      1.24 o 
  -5   6   8        3.33        1.92      0.44 o 
  -4   6   8       94.67       84.41      2.09 o 
  -3   6   8       76.43       74.53      1.49 o 
  -2   6   8       40.06       32.40      0.96 o 
  -1   6   8       28.60       33.56      1.14 o 
   0   6   8        1.70        1.25      0.31 o 
   1   6   8       28.34       32.98      1.68 o 
   2   6   8       40.16       34.86      1.32 o 
   3   6   8       76.37       77.21      3.73 o 
   4   6   8       95.22       86.76      2.08 o 
   5   6   8        3.41        2.79      0.49 o 
  -4   7   8        2.23        2.86      0.40 o 
  -3   7   8        1.50        0.18      0.28 o 
  -2   7   8       41.90       49.53      1.25 o 
  -1   7   8       34.61       24.03      0.81 o 
   0   7   8       80.99       63.37      1.57 o 
   1   7   8       34.72       24.98      1.31 o 
   2   7   8       42.17       52.47      1.81 o 
   3   7   8        1.53        0.74      0.33 o 
   4   7   8        2.20        2.19      0.35 o 
  -3   8   8       10.46        9.13      0.56 o 
  -2   8   8       10.62        7.78      0.51 o 
  -1   8   8       17.42       17.47      0.73 o 
   0   8   8        0.81        3.40      0.34 o 
   1   8   8       16.99       16.50      1.02 o 
   2   8   8       10.47        6.96      0.96 o 
   3   8   8       10.51       11.48      0.57 o 
  -2   9   8       11.84       12.34      0.43 o 
  -1   9   8       10.30        8.80      0.40 o 
   0   9   8        0.06        0.21      0.16 o 
   1   9   8       10.01        8.16      0.49 o 
   2   9   8       11.55       11.04      0.53 o 
   1   0   9      329.82      320.89      4.64 o 
   2   0   9       80.99       67.21      1.69 o 
   3   0   9        3.09        2.46      1.02 o 
   4   0   9       12.72       10.29      0.87 o 
   5   0   9        4.26        3.77      0.87 o 
   6   0   9        3.61        3.51      0.65 o 
  -6   1   9       16.67       18.26      1.28 o 
  -5   1   9        1.57        2.21      0.69 o 
  -4   1   9       21.81       17.11      0.88 o 
  -3   1   9       47.83       56.54      2.44 o 
  -2   1   9     2460.04     2638.67     10.88 o 
  -1   1   9      191.60      177.84      2.65 o 
   0   1   9      759.04      838.04      4.93 o 
   1   1   9      188.46      178.31      2.94 o 
   2   1   9     2454.65     2583.79     14.93 o 
   3   1   9       48.37       57.95      2.36 o 
   4   1   9       21.50       16.08      0.85 o 
   5   1   9        1.51        1.61      0.65 o 
   6   1   9       16.52       18.51      1.25 o 
  -6   2   9        0.21        0.33      0.27 o 
  -5   2   9       57.72       59.70      1.90 o 
  -4   2   9       59.56       60.09      4.45 o 
  -3   2   9      201.12      187.92      5.39 o 
  -2   2   9       16.51       20.33      1.23 o 
  -1   2   9     1913.95     2076.82     17.10 o 
   0   2   9      223.12      260.49      3.17 o 
   1   2   9     1907.67     2068.91     19.60 o 
   2   2   9       15.98       19.50      1.76 o 
   3   2   9      201.25      186.95      4.98 o 
   4   2   9       60.39       56.02      1.62 o 
   5   2   9       58.46       57.32      2.47 o 
   6   2   9        0.19        0.72      0.40 o 
  -6   3   9        6.38        7.55      0.78 o 
  -5   3   9       27.76       26.72      1.24 o 
  -4   3   9       11.74       14.83      0.99 o 
  -3   3   9      595.91      565.07     13.70 o 
  -2   3   9        7.39        5.22      1.95 o 
  -1   3   9      194.19      200.71      7.73 o 
   0   3   9        2.73        4.75      0.49 o 
   1   3   9      196.31      210.86      3.13 o 
   2   3   9        7.20        7.91      0.86 o 
   3   3   9      596.30      575.27      7.99 o 
   4   3   9       11.85       15.18      1.08 o 
   5   3   9       27.82       28.18      1.72 o 
   6   3   9        6.59        9.38      0.83 o 
  -5   4   9       70.83       80.50      1.98 o 
  -4   4   9      155.01      140.38      2.90 o 
  -3   4   9       16.44       16.05      1.50 o 
  -2   4   9        9.24       10.61      2.17 o 
  -1   4   9      409.32      393.16     31.92 o 
   0   4   9      151.76      128.58      2.73 o 
   1   4   9      408.20      395.31      6.57 o 
   2   4   9        9.07       11.16      1.19 o 
   3   4   9       16.67       14.80      1.31 o 
   4   4   9      157.07      132.63      2.72 o 
   5   4   9       71.00       77.26      2.67 o 
   6   4   9        4.92        5.56      0.58 o 
  -5   5   9        3.97        6.74      0.84 o 
  -4   5   9       71.40       77.46      2.13 o 
  -3   5   9       92.86       88.17      1.53 o 
  -2   5   9       34.31       36.58      0.96 o 
  -1   5   9      194.68      196.07      6.98 o 
   0   5   9        3.35        6.85      1.09 o 
   1   5   9      193.99      191.35      5.53 o 
   2   5   9       33.86       37.17      1.29 o 
   3   5   9       92.59       87.61      2.84 o 
   4   5   9       70.77       76.05      2.03 o 
   5   5   9        4.14        5.87      0.77 o 
  -5   6   9        5.28        8.34      0.73 o 
  -4   6   9       11.10        9.56      0.60 o 
  -3   6   9       43.04       39.15      1.09 o 
  -2   6   9       36.13       39.91      1.59 o 
  -1   6   9       29.27       15.46      0.82 o 
   0   6   9      452.27      418.23      7.76 o 
   1   6   9       30.24       17.72      0.97 o 
   2   6   9       35.24       38.07      2.01 o 
   3   6   9       42.28       42.18      1.59 o 
   4   6   9       11.20        9.82      0.76 o 
   5   6   9        5.37        7.83      0.71 o 
  -4   7   9        0.37        0.25      0.21 o 
  -3   7   9        5.20        2.02      0.40 o 
  -2   7   9      260.53      255.36      2.76 o 
  -1   7   9       42.70       45.95      1.18 o 
   0   7   9       34.69       49.14      1.48 o 
   1   7   9       42.14       44.07      1.72 o 
   2   7   9      258.38      265.34      4.03 o 
   3   7   9        5.21        1.44      0.49 o 
   4   7   9        0.40        0.02      0.24 o 
  -3   8   9       10.34        8.81      0.53 o 
  -2   8   9        3.68        2.82      0.35 o 
  -1   8   9       20.32       20.86      0.78 o 
   0   8   9       15.04       22.97      0.73 o 
   1   8   9       20.21       21.56      1.17 o 
   2   8   9        3.70        2.83      0.47 o 
   3   8   9        9.99        9.09      0.50 o 
  -2   9   9       25.53       31.16      0.72 o 
  -1   9   9        4.76        4.08      0.39 o 
   0   9   9        0.22        0.80      0.19 o 
   1   9   9        4.74        3.81      0.45 o 
   2   9   9       25.69       31.53      0.83 o 
   0   0  10      972.48      831.21      9.73 o 
   1   0  10       47.29       50.24      1.96 o 
   2   0  10       64.27       51.86      1.69 o 
   3   0  10       66.85       74.19      2.94 o 
   4   0  10       31.40       29.23      1.13 o 
   5   0  10      120.35      114.72      2.53 o 
   6   0  10       21.78       21.61      1.35 o 
  -6   1  10        1.14        2.74      0.57 o 
  -5   1  10       14.93       13.10      1.32 o 
  -4   1  10       30.73       41.06      1.12 o 
  -3   1  10       37.54       43.24      2.19 o 
  -2   1  10      194.76      212.91      3.24 o 
  -1   1  10      221.23      188.51      2.86 o 
   0   1  10      216.75      210.05      2.63 o 
   1   1  10      217.33      191.16      3.23 o 
   2   1  10      191.76      212.33      3.53 o 
   3   1  10       38.18       43.05      2.09 o 
   4   1  10       30.84       39.40      1.28 o 
   5   1  10       14.71       11.84      1.20 o 
   6   1  10        1.25        2.94      0.58 o 
  -6   2  10        2.37        4.23      0.43 o 
  -5   2  10       21.08       21.19      1.13 o 
  -4   2  10      415.36      396.11     15.87 o 
  -3   2  10      387.76      350.01      9.48 o 
  -2   2  10       89.16       85.67      2.19 o 
  -1   2  10       76.79       74.10      1.91 o 
   0   2  10      472.27      547.24      5.32 o 
   1   2  10       75.89       74.78      1.93 o 
   2   2  10       89.09       84.83      2.75 o 
   3   2  10      385.17      341.38      6.94 o 
   4   2  10      415.45      375.33      6.03 o 
   5   2  10       20.55       21.67      1.53 o 
   6   2  10        2.25        4.33      0.59 o 
  -6   3  10        1.82        1.37      0.43 o 
  -5   3  10        2.53        3.26      0.53 o 
  -4   3  10       94.81       90.22      2.23 o 
  -3   3  10       93.34       99.32      4.30 o 
  -2   3  10      163.99      123.88      6.28 o 
  -1   3  10      443.84      505.25      6.18 o 
   0   3  10      119.10      178.09      2.84 o 
   1   3  10      438.64      493.39      4.96 o 
   2   3  10      164.79      129.43      3.32 o 
   3   3  10       94.65      103.74      4.56 o 
   4   3  10       94.49       85.44      1.99 o 
   5   3  10        2.69        2.84      0.65 o 
   6   3  10        1.88        1.00      0.41 o 
  -5   4  10        6.30        6.01      0.61 o 
  -4   4  10        2.29        1.68      0.49 o 
  -3   4  10       30.25       24.11      1.65 o 
  -2   4  10      639.47      616.01     15.09 o 
  -1   4  10       94.74       92.54      5.63 o 
   0   4  10      339.59      417.55      5.00 o 
   1   4  10       97.05       87.27      3.19 o 
   2   4  10      637.90      648.40      8.80 o 
   3   4  10       29.75       22.62      1.06 o 
   4   4  10        2.27        1.33      0.43 o 
   5   4  10        6.39        6.10      0.84 o 
  -5   5  10        9.54       13.55      1.07 o 
  -4   5  10      108.57      110.04      2.50 o 
  -3   5  10      105.53      101.47      2.04 o 
  -2   5  10       37.79       39.31      1.00 o 
  -1   5  10       64.34       74.64      3.63 o 
   0   5  10       38.27       50.99      2.75 o 
   1   5  10       63.95       77.71      4.05 o 
   2   5  10       37.39       39.49      1.41 o 
   3   5  10      106.43      100.28      4.96 o 
   4   5  10      109.14      110.05      2.41 o 
   5   5  10        9.80       13.19      0.70 o 
  -5   6  10        1.86        3.02      0.46 o 
  -4   6  10        8.48        5.69      0.48 o 
  -3   6  10       36.73       40.50      1.29 o 
  -2   6  10       19.44       14.86      0.65 o 
  -1   6  10      177.35      151.86      2.53 o 
   0   6  10      116.36      124.39      3.68 o 
   1   6  10      175.67      157.48      2.29 o 
   2   6  10       18.76       16.66      0.98 o 
   3   6  10       36.05       39.40      1.82 o 
   4   6  10        8.68        6.14      0.60 o 
   5   6  10        1.97        2.15      0.41 o 
  -4   7  10        3.34        3.71      0.33 o 
  -3   7  10       16.84       13.42      0.73 o 
  -2   7  10       64.61       73.25      1.47 o 
  -1   7  10       54.90       47.51      1.19 o 
   0   7  10       11.50        6.56      0.60 o 
   1   7  10       55.84       47.43      1.78 o 
   2   7  10       64.65       78.78      2.20 o 
   3   7  10       17.46       13.86      0.69 o 
   4   7  10        3.30        3.39      0.39 o 
  -3   8  10        3.36        2.46      0.32 o 
  -2   8  10        1.89        1.85      0.29 o 
  -1   8  10       46.88       57.82      1.22 o 
   0   8  10        0.02        0.46      0.22 o 
   1   8  10       46.94       57.04      1.81 o 
   2   8  10        1.80        1.38      0.38 o 
   3   8  10        3.27        2.28      0.27 o 
  -2   9  10        9.04       10.23      0.42 o 
  -1   9  10       10.32       11.41      0.46 o 
   0   9  10        0.90        0.57      0.30 o 
   1   9  10       10.15       10.90      0.91 o 
   2   9  10        9.07        9.50      0.55 o 
   1   0  11      121.23      163.18      3.69 o 
   2   0  11       46.33       44.33      1.51 o 
   3   0  11      737.67      724.19     10.23 o 
   4   0  11       18.57       13.21      0.77 o 
   5   0  11        1.08        0.70      0.53 o 
   6   0  11       16.36       20.63      1.29 o 
  -6   1  11        8.40       11.54      0.96 o 
  -5   1  11       19.06       18.72      1.51 o 
  -4   1  11       95.10       93.07      2.04 o 
  -3   1  11       66.26       74.86      2.91 o 
  -2   1  11      318.59      339.31      4.24 o 
  -1   1  11      328.96      383.22      4.27 o 
   0   1  11      425.08      449.15      4.43 o 
   1   1  11      332.38      390.49      4.80 o 
   2   1  11      320.86      348.94      6.47 o 
   3   1  11       66.35       75.10      2.80 o 
   4   1  11       94.47       87.94      2.85 o 
   5   1  11       19.36       18.73      1.43 o 
   6   1  11        8.34       10.03      0.89 o 
  -6   2  11        5.23        6.90      0.50 o 
  -5   2  11       25.76       30.69      1.33 o 
  -4   2  11      161.93      153.18      2.90 o 
  -3   2  11       35.90       36.99      2.80 o 
  -2   2  11      287.41      267.40      4.60 o 
  -1   2  11      711.36      786.29      7.28 o 
   0   2  11      254.04      315.85      4.22 o 
   1   2  11      714.35      784.09      6.51 o 
   2   2  11      286.85      277.90      5.80 o 
   3   2  11       34.81       39.17      2.47 o 
   4   2  11      163.90      150.87      5.22 o 
   5   2  11       25.72       27.91      1.68 o 
   6   2  11        5.01        6.32      0.65 o 
  -6   3  11        1.06        1.54      0.39 o 
  -5   3  11        8.49        6.88      0.68 o 
  -4   3  11       49.72       51.96      1.78 o 
  -3   3  11       12.77       21.31      0.98 o 
  -2   3  11       43.63       36.61      2.40 o 
  -1   3  11      438.53      460.47      6.09 o 
   0   3  11      103.31      124.33      2.46 o 
   1   3  11      438.08      472.55      6.68 o 
   2   3  11       43.60       40.22      1.93 o 
   3   3  11       13.43       22.06      3.16 o 
   4   3  11       49.37       47.18      1.90 o 
   5   3  11        8.59        7.32      0.90 o 
  -5   4  11       34.36       39.93      1.36 o 
  -4   4  11      119.78      117.04      2.63 o 
  -3   4  11      112.85      117.35      3.49 o 
  -2   4  11      157.58      149.45      8.11 o 
  -1   4  11       20.49       24.28      1.96 o 
   0   4  11       23.17       16.14      1.05 o 
   1   4  11       21.02       28.58      1.52 o 
   2   4  11      157.56      158.21      3.95 o 
   3   4  11      113.84      113.33      2.22 o 
   4   4  11      121.01      110.54      2.43 o 
   5   4  11       34.66       42.75      1.89 o 
  -5   5  11        3.76        6.73      0.74 o 
  -4   5  11       57.03       57.34      1.79 o 
  -3   5  11       20.14       19.92      0.92 o 
  -2   5  11       53.85       37.85      1.29 o 
  -1   5  11       81.07       92.67      5.23 o 
   0   5  11       24.91       24.22      2.22 o 
   1   5  11       80.47       90.58      4.41 o 
   2   5  11       53.21       40.93      1.49 o 
   3   5  11       19.84       19.98      1.06 o 
   4   5  11       56.94       58.24      1.73 o 
   5   5  11        3.86        6.66      0.61 o 
  -4   6  11        0.37        0.07      0.24 o 
  -3   6  11       19.16       24.99      1.03 o 
  -2   6  11      100.19       93.53      1.98 o 
  -1   6  11      135.26      129.60      3.00 o 
   0   6  11       11.99       15.17      0.76 o 
   1   6  11      135.52      132.80      3.51 o 
   2   6  11      100.55       94.74      5.03 o 
   3   6  11       19.22       25.27      0.96 o 
   4   6  11        0.41        0.86      0.32 o 
  -4   7  11        1.48        1.70      0.24 o 
  -3   7  11        7.75        4.23      0.46 o 
  -2   7  11        1.26        2.97      0.34 o 
  -1   7  11       14.51       17.60      0.67 o 
   0   7  11       13.32       18.84      0.93 o 
   1   7  11       14.46       18.70      1.13 o 
   2   7  11        1.23        2.62      0.75 o 
   3   7  11        7.35        4.93      0.44 o 
   4   7  11        1.51        1.62      0.28 o 
  -3   8  11        5.65        4.87      0.32 o 
  -2   8  11        6.74        5.63      0.45 o 
  -1   8  11       17.46       19.71      0.72 o 
   0   8  11      107.73       83.30      1.68 o 
   1   8  11       17.44       20.20      1.10 o 
   2   8  11        6.71        5.70      0.58 o 
   3   8  11        5.61        4.67      0.40 o 
  -2   9  11        6.17        7.32      0.40 o 
  -1   9  11        1.20        0.97      0.25 o 
   0   9  11       30.39       21.88      1.19 o 
   1   9  11        1.23        1.17      0.41 o 
   2   9  11        6.07        5.63      0.56 o 
   0   0  12      155.83      203.81      5.45 o 
   1   0  12      864.47      926.94     15.72 o 
   2   0  12       27.11       42.19      1.53 o 
   3   0  12        6.54       12.00      1.30 o 
   4   0  12       11.78       10.37      0.62 o 
   5   0  12       85.64       85.90      3.08 o 
   6   0  12        1.76        2.32      0.51 o 
  -6   1  12        6.50        6.09      0.68 o 
  -5   1  12       24.57       26.01      1.71 o 
  -4   1  12       41.82       33.27      2.12 o 
  -3   1  12      124.00      125.37      3.86 o 
  -2   1  12      386.19      438.37      5.81 o 
  -1   1  12       56.72       53.36      1.68 o 
   0   1  12       29.49       28.58      1.18 o 
   1   1  12       56.47       55.48      1.65 o 
   2   1  12      389.44      426.70      6.28 o 
   3   1  12      123.15      126.53      4.32 o 
   4   1  12       40.59       30.29      1.20 o 
   5   1  12       24.82       25.13      1.14 o 
   6   1  12        6.16        6.04      0.70 o 
  -6   2  12        1.79        2.96      0.47 o 
  -5   2  12       17.31       17.30      1.59 o 
  -4   2  12      149.53      149.63      2.76 o 
  -3   2  12        9.16        9.92      1.74 o 
  -2   2  12       85.86      121.03      3.02 o 
  -1   2  12      319.35      362.51      5.72 o 
   0   2  12      827.75      773.97      6.89 o 
   1   2  12      318.75      363.68      5.50 o 
   2   2  12       86.95      123.98      4.02 o 
   3   2  12        9.09        7.34      1.65 o 
   4   2  12      149.28      142.59      3.28 o 
   5   2  12       17.15       17.11      1.31 o 
   6   2  12        1.79        2.72      0.45 o 
  -5   3  12        8.84        9.93      0.76 o 
  -4   3  12       43.64       49.46      1.74 o 
  -3   3  12       57.74       54.68      1.32 o 
  -2   3  12      398.94      352.73      7.34 o 
  -1   3  12       28.83       23.73      1.47 o 
   0   3  12      465.01      403.35      5.52 o 
   1   3  12       27.74       22.92      1.20 o 
   2   3  12      399.45      362.10      7.70 o 
   3   3  12       57.37       52.21      1.24 o 
   4   3  12       43.49       43.10      1.26 o 
   5   3  12        8.87        9.86      0.98 o 
  -5   4  12        0.61        0.51      0.31 o 
  -4   4  12       11.02        9.75      0.82 o 
  -3   4  12       61.30       55.62      2.52 o 
  -2   4  12      124.79      122.97      6.11 o 
  -1   4  12      320.41      339.24      7.25 o 
   0   4  12       10.14       12.23      0.94 o 
   1   4  12      317.68      340.62      5.68 o 
   2   4  12      125.72      133.52      5.09 o 
   3   4  12       60.73       52.27      1.74 o 
   4   4  12       10.93        8.59      0.72 o 
   5   4  12        0.60        0.25      0.36 o 
  -5   5  12        3.14        4.37      0.58 o 
  -4   5  12       15.17       16.87      1.16 o 
  -3   5  12      170.73      166.51      3.49 o 
  -2   5  12      164.62      152.40      2.26 o 
  -1   5  12        7.01        7.04      0.63 o 
   0   5  12      106.13      102.94      6.36 o 
   1   5  12        7.38        6.08      0.61 o 
   2   5  12      166.73      163.10      4.07 o 
   3   5  12      171.27      165.22      2.95 o 
   4   5  12       15.54       19.81      1.44 o 
   5   5  12        3.20        4.78      0.43 o 
  -4   6  12        6.79        6.46      0.85 o 
  -3   6  12       28.82       28.19      1.06 o 
  -2   6  12        0.36        0.25      0.36 o 
  -1   6  12      160.23      159.95      3.26 o 
   0   6  12       82.24       88.90      2.82 o 
   1   6  12      159.47      164.22      4.40 o 
   2   6  12        0.44        0.95      0.48 o 
   3   6  12       28.68       29.85      1.24 o 
   4   6  12        6.99        6.78      0.58 o 
  -4   7  12        5.73        2.53      0.26 o 
  -3   7  12       20.99       22.14      0.73 o 
  -2   7  12        7.77        7.46      0.46 o 
  -1   7  12       44.23       41.44      1.16 o 
   0   7  12      102.42      105.82      2.12 o 
   1   7  12       44.74       42.98      1.31 o 
   2   7  12        7.88        7.38      0.73 o 
   3   7  12       21.03       23.23      0.99 o 
   4   7  12        5.85        2.61      0.51 o 
  -3   8  12        2.49        4.70      0.37 o 
  -2   8  12       12.69       12.88      0.70 o 
  -1   8  12       21.57       29.76      1.00 o 
   0   8  12       30.83       38.10      1.47 o 
   1   8  12       20.94       27.60      1.23 o 
   2   8  12       12.61       12.80      1.09 o 
   3   8  12        2.48        4.15      0.56 o 
  -1   9  12        7.57       10.74      0.50 o 
   0   9  12        3.58        6.67      0.49 o 
   1   9  12        7.40       10.76      0.83 o 
   1   0  13       23.15       22.28      1.44 o 
   2   0  13      719.76      823.86     12.91 o 
   3   0  13      723.06      671.80     13.89 o 
   4   0  13      117.49       88.45      1.68 o 
   5   0  13        4.36        6.43      0.91 o 
   6   0  13        2.92        1.90      0.44 o 
  -6   1  13        1.07        1.19      0.38 o 
  -5   1  13       15.77       13.14      1.25 o 
  -4   1  13       42.84       51.05      1.85 o 
  -3   1  13      121.22      114.05      4.36 o 
  -2   1  13        6.48        2.07      0.53 o 
  -1   1  13      324.92      351.48      4.44 o 
   0   1  13      952.98     1217.43      8.25 o 
   1   1  13      322.12      352.34      5.74 o 
   2   1  13        7.10        6.39      1.42 o 
   3   1  13      120.66      115.07      7.10 o 
   4   1  13       42.93       47.73      1.47 o 
   5   1  13       16.25       13.48      0.98 o 
   6   1  13        1.13        1.81      0.43 o 
  -5   2  13        5.39        5.10      0.61 o 
  -4   2  13        5.03        5.59      0.63 o 
  -3   2  13      113.96      125.22      3.37 o 
  -2   2  13       33.18       47.06      1.96 o 
  -1   2  13      304.49      316.41      4.85 o 
   0   2  13       49.04       53.09      1.90 o 
   1   2  13      305.78      317.30      4.61 o 
   2   2  13       32.74       50.17      2.31 o 
   3   2  13      115.68      124.93      2.39 o 
   4   2  13        5.01        5.43      0.59 o 
   5   2  13        5.19        4.05      0.50 o 
  -5   3  13        3.97        5.65      0.59 o 
  -4   3  13        8.38        7.77      0.77 o 
  -3   3  13       85.04       85.83      1.66 o 
  -2   3  13       14.55       19.15      1.80 o 
  -1   3  13      133.34      138.38      3.55 o 
   0   3  13       20.24       22.38      1.35 o 
   1   3  13      133.76      135.40      3.11 o 
   2   3  13       14.81       18.44      1.73 o 
   3   3  13       86.01       87.56      2.50 o 
   4   3  13        8.23        5.93      0.52 o 
   5   3  13        4.02        5.83      0.78 o 
  -5   4  13       26.58       33.30      2.08 o 
  -4   4  13       13.09       16.26      0.99 o 
  -3   4  13      279.44      276.38      3.58 o 
  -2   4  13      162.12      158.00      2.63 o 
  -1   4  13       41.85       47.24      2.77 o 
   0   4  13       52.37       54.72      2.34 o 
   1   4  13       40.73       49.39      2.47 o 
   2   4  13      161.44      154.08      2.82 o 
   3   4  13      279.33      285.79      4.73 o 
   4   4  13       12.72       13.15      0.72 o 
   5   4  13       26.63       31.44      1.06 o 
  -5   5  13        0.59        0.00      0.28 o 
  -4   5  13        8.89        7.69      0.69 o 
  -3   5  13       14.76       16.92      1.08 o 
  -2   5  13       68.06       80.52      1.66 o 
  -1   5  13        4.12        3.55      0.46 o 
   0   5  13      143.86      152.21      2.45 o 
   1   5  13        4.14        4.45      0.46 o 
   2   5  13       69.11       80.03      2.76 o 
   3   5  13       15.13       18.08      1.50 o 
   4   5  13        9.24        6.75      0.52 o 
   5   5  13        0.50        0.42      0.30 o 
  -4   6  13       17.07       20.82      0.74 o 
  -3   6  13       56.61       52.22      1.18 o 
  -2   6  13      133.91      127.91      2.31 o 
  -1   6  13       74.62       57.13      1.83 o 
   0   6  13        0.96        2.00      0.46 o 
   1   6  13       75.82       60.81      1.72 o 
   2   6  13      134.99      132.24      2.85 o 
   3   6  13       56.95       53.84      2.43 o 
   4   6  13       16.90       21.31      0.84 o 
  -4   7  13        3.90        4.00      0.55 o 
  -3   7  13        1.13        0.62      0.33 o 
  -2   7  13       71.53       70.99      1.42 o 
  -1   7  13       18.18       19.18      0.78 o 
   0   7  13       83.64       83.37      2.19 o 
   1   7  13       17.82       18.17      0.87 o 
   2   7  13       71.07       68.28      1.97 o 
   3   7  13        1.03        0.84      0.46 o 
   4   7  13        3.77        4.58      0.60 o 
  -3   8  13        0.61        0.95      0.26 o 
  -2   8  13       13.49       12.41      0.63 o 
  -1   8  13        6.38        8.84      0.71 o 
   0   8  13      108.44       89.15      2.09 o 
   1   8  13        6.14        8.22      0.94 o 
   2   8  13       13.31       11.71      1.00 o 
   3   8  13        0.53        0.63      0.24 o 
  -1   9  13        5.51        9.24      0.55 o 
   0   9  13       21.96       27.33      1.64 o 
   1   9  13        5.55        9.29      0.75 o 
   0   0  14      106.90       96.54      5.03 o 
   1   0  14       54.80       62.86      2.47 o 
   2   0  14       84.70      107.72      3.20 o 
   3   0  14        0.77        0.12      1.03 o 
   4   0  14      111.27      117.12      2.50 o 
   5   0  14       23.95       20.39      1.46 o 
   6   0  14       13.82       10.69      0.83 o 
  -6   1  14        0.07       -0.14      0.32 o 
  -5   1  14        0.57        1.75      0.36 o 
  -4   1  14       90.48       78.10      3.06 o 
  -3   1  14      167.35      163.80      4.52 o 
  -2   1  14      335.84      324.57      5.73 o 
  -1   1  14      266.14      280.30      4.84 o 
   0   1  14      343.54      323.48      4.46 o 
   1   1  14      267.75      282.04      4.31 o 
   2   1  14      337.47      333.32      7.02 o 
   3   1  14      168.85      164.56      2.73 o 
   4   1  14       89.63       76.02      1.96 o 
   5   1  14        0.53        1.87      0.68 o 
   6   1  14        0.07        0.03      0.30 o 
  -5   2  14       10.08        9.76      0.74 o 
  -4   2  14        3.80        4.83      0.94 o 
  -3   2  14      143.15      149.63      4.28 o 
  -2   2  14       80.09       88.92      3.11 o 
  -1   2  14      862.13      874.56     10.73 o 
   0   2  14       14.40        9.56      0.92 o 
   1   2  14      860.90      856.79      9.32 o 
   2   2  14       81.04       89.77      3.50 o 
   3   2  14      143.28      154.40      2.71 o 
   4   2  14        3.79        4.37      0.57 o 
   5   2  14        9.60        9.18      0.70 o 
  -5   3  14        4.31        3.90      0.49 o 
  -4   3  14      152.56      161.78      4.52 o 
  -3   3  14       43.23       38.56      1.15 o 
  -2   3  14       80.71       83.26      4.03 o 
  -1   3  14       49.13       50.46      2.43 o 
   0   3  14       16.85       17.85      1.26 o 
   1   3  14       49.68       50.43      1.97 o 
   2   3  14       79.97       82.77      5.04 o 
   3   3  14       42.54       37.15      1.33 o 
   4   3  14      152.39      157.32      2.32 o 
   5   3  14        4.50        4.25      0.65 o 
  -5   4  14       12.39       15.03      0.75 o 
  -4   4  14       15.49       15.21      0.94 o 
  -3   4  14      120.71      141.97      3.83 o 
  -2   4  14       88.93       87.41      1.72 o 
  -1   4  14      134.16      137.51      6.23 o 
   0   4  14       82.01      102.53      3.22 o 
   1   4  14      134.49      130.61      6.13 o 
   2   4  14       90.55       89.71      2.65 o 
   3   4  14      121.17      145.15      2.93 o 
   4   4  14       15.34       12.84      0.69 o 
   5   4  14       12.65       15.68      0.73 o 
  -4   5  14       55.98       69.06      1.78 o 
  -3   5  14       13.73       15.77      1.04 o 
  -2   5  14        6.77        5.63      0.51 o 
  -1   5  14       14.27       10.67      1.25 o 
   0   5  14      150.15      110.40      3.93 o 
   1   5  14       14.60       11.77      1.12 o 
   2   5  14        6.24        5.99      0.53 o 
   3   5  14       13.91       16.43      1.42 o 
   4   5  14       56.03       66.42      1.40 o 
  -4   6  14       10.68       11.48      0.70 o 
  -3   6  14       12.77       11.03      0.66 o 
  -2   6  14       77.59       84.59      1.87 o 
  -1   6  14      185.31      154.18      3.14 o 
   0   6  14       18.53       15.39      1.02 o 
   1   6  14      185.17      163.81      3.27 o 
   2   6  14       78.01       85.95      5.96 o 
   3   6  14       12.86       10.55      1.08 o 
   4   6  14       10.67       10.59      0.69 o 
  -3   7  14       13.88       15.53      0.69 o 
  -2   7  14       13.40       12.21      0.62 o 
  -1   7  14       25.18       29.81      0.94 o 
   0   7  14        2.78        2.49      0.75 o 
   1   7  14       25.26       28.45      1.25 o 
   2   7  14       13.17       13.59      1.22 o 
   3   7  14       13.64       15.14      1.15 o 
  -2   8  14       11.77       13.69      0.65 o 
  -1   8  14       10.39       12.57      0.65 o 
   0   8  14        2.81        2.38      0.44 o 
   1   8  14       10.03       11.96      1.04 o 
   2   8  14       12.02       14.31      0.72 o 
   0   9  14       23.18       24.12      1.16 o 
   1   0  15     1650.50     1774.02     23.21 o 
   2   0  15        9.94       16.46      1.38 o 
   3   0  15       79.77       77.68      2.65 o 
   4   0  15        6.84        6.37      1.05 o 
   5   0  15        0.09        0.68      0.58 o 
   6   0  15        6.96        8.69      0.70 o 
  -5   1  15       18.51       14.56      0.89 o 
  -4   1  15       11.90        6.99      1.02 o 
  -3   1  15        7.36        6.85      0.84 o 
  -2   1  15      400.65      382.59      6.41 o 
  -1   1  15        4.51        4.89      0.75 o 
   0   1  15      571.71      590.69      7.04 o 
   1   1  15        4.97        6.07      0.82 o 
   2   1  15      399.31      377.16      7.29 o 
   3   1  15        7.42        8.18      0.69 o 
   4   1  15       11.72        6.42      0.98 o 
   5   1  15       18.54       14.46      1.25 o 
  -5   2  15       23.07       19.32      1.43 o 
  -4   2  15       20.69       19.21      1.57 o 
  -3   2  15       55.29       44.17      2.80 o 
  -2   2  15      195.99      198.55      5.63 o 
  -1   2  15       88.75      100.55      3.88 o 
   0   2  15        0.45        0.72      0.61 o 
   1   2  15       88.77       98.62      2.70 o 
   2   2  15      196.74      210.97      4.93 o 
   3   2  15       55.45       45.81      1.89 o 
   4   2  15       20.74       18.83      1.55 o 
   5   2  15       22.94       18.71      0.91 o 
  -5   3  15        2.64        3.87      0.79 o 
  -4   3  15       81.76       82.73      3.24 o 
  -3   3  15        8.32       10.00      0.69 o 
  -2   3  15        7.38        9.74      0.98 o 
  -1   3  15      130.13      152.26      4.30 o 
   0   3  15      199.99      229.32      4.75 o 
   1   3  15      130.93      151.98      3.47 o 
   2   3  15        6.82        9.00      1.12 o 
   3   3  15        7.88        8.30      0.59 o 
   4   3  15       81.69       75.13      2.93 o 
   5   3  15        2.60        3.26      0.42 o 
  -5   4  15        0.15        0.12      0.40 o 
  -4   4  15        4.82        5.10      0.98 o 
  -3   4  15       10.29       17.96      1.11 o 
  -2   4  15       87.86      100.22      1.86 o 
  -1   4  15       89.06       69.85      1.82 o 
   0   4  15      226.28      255.89      6.05 o 
   1   4  15       88.30       73.70      1.87 o 
   2   4  15       89.20      101.01      1.89 o 
   3   4  15       10.31       16.50      1.00 o 
   4   4  15        4.78        5.58      0.62 o 
   5   4  15        0.15       -0.19      0.64 o 
  -4   5  15        7.40       10.29      1.15 o 
  -3   5  15       26.53       30.55      1.95 o 
  -2   5  15      160.62      168.90      2.62 o 
  -1   5  15       19.72       18.79      1.25 o 
   0   5  15       10.69       13.07      0.92 o 
   1   5  15       19.47       20.49      1.07 o 
   2   5  15      162.52      174.12      4.43 o 
   3   5  15       27.49       32.53      1.92 o 
   4   5  15        7.45        8.84      0.70 o 
  -4   6  15       26.56       31.70      1.05 o 
  -3   6  15       12.85       15.57      0.76 o 
  -2   6  15        8.50        6.50      0.59 o 
  -1   6  15      106.54      112.87      2.69 o 
   0   6  15        5.31        4.21      0.62 o 
   1   6  15      106.83      111.93      2.10 o 
   2   6  15        8.72        5.02      0.82 o 
   3   6  15       12.80       16.12      1.29 o 
   4   6  15       26.39       30.90      1.52 o 
  -3   7  15        3.28       10.66      0.56 o 
  -2   7  15       19.04       16.86      0.70 o 
  -1   7  15       10.23       10.60      0.59 o 
   0   7  15        3.23        3.21      0.54 o 
   1   7  15       10.18        9.77      0.77 o 
   2   7  15       19.32       17.99      1.35 o 
   3   7  15        3.24        9.27      0.64 o 
  -2   8  15        8.33        6.79      0.43 o 
  -1   8  15        4.26        4.56      0.42 o 
   0   8  15       16.21       15.73      0.84 o 
   1   8  15        3.88        3.53      0.60 o 
   2   8  15        7.97        7.43      0.51 o 
   0   0  16      122.33      125.17      5.35 o 
   1   0  16       50.02       48.47      2.12 o 
   2   0  16      244.23      264.79      5.11 o 
   3   0  16        3.04        3.56      0.71 o 
   4   0  16        5.26        2.98      0.84 o 
   5   0  16       26.89       25.14      1.56 o 
  -5   1  16        8.15        4.94      0.57 o 
  -4   1  16       72.03       74.88      3.04 o 
  -3   1  16       92.19       99.32      2.88 o 
  -2   1  16      348.35      332.88      6.16 o 
  -1   1  16       11.82       18.83      1.49 o 
   0   1  16       11.95        9.56      1.32 o 
   1   1  16       12.00       18.34      1.29 o 
   2   1  16      351.12      341.42      5.87 o 
   3   1  16       92.65       95.45      3.14 o 
   4   1  16       72.45       69.37      2.80 o 
   5   1  16        8.08        4.38      0.77 o 
  -5   2  16        8.64        8.79      1.01 o 
  -4   2  16       49.97       38.99      2.20 o 
  -3   2  16       18.94       30.36      3.02 o 
  -2   2  16      115.54      114.79      3.96 o 
  -1   2  16       86.70       98.58      3.97 o 
   0   2  16        0.23        1.77      0.66 o 
   1   2  16       88.16      104.62      2.86 o 
   2   2  16      116.03      111.86      6.83 o 
   3   2  16       18.47       24.04      1.14 o 
   4   2  16       49.29       41.78      2.20 o 
   5   2  16        8.77        8.99      0.98 o 
  -5   3  16        7.82       10.00      0.98 o 
  -4   3  16       56.15       66.45      2.87 o 
  -3   3  16       61.88       61.65      2.12 o 
  -2   3  16      118.23      129.90      2.48 o 
  -1   3  16       45.01       50.75      2.69 o 
   0   3  16       28.37       24.40      2.65 o 
   1   3  16       44.87       51.08      2.39 o 
   2   3  16      118.93      124.16      3.39 o 
   3   3  16       61.01       55.43      1.85 o 
   4   3  16       56.30       61.73      2.63 o 
   5   3  16        7.51       10.62      0.96 o 
  -5   4  16        0.75        0.99      0.47 o 
  -4   4  16       18.69       20.23      1.60 o 
  -3   4  16       35.65       42.11      1.64 o 
  -2   4  16      435.60      418.97      3.92 o 
  -1   4  16      155.21      184.32      4.51 o 
   0   4  16        2.05        0.86      0.29 o 
   1   4  16      155.97      180.88      2.43 o 
   2   4  16      436.04      418.50      3.94 o 
   3   4  16       34.86       39.24      1.24 o 
   4   4  16       18.51       17.54      1.41 o 
   5   4  16        0.77        0.63      0.34 o 
  -4   5  16        0.91        0.98      0.56 o 
  -3   5  16       32.42       40.05      1.53 o 
  -2   5  16       38.93       41.99      1.32 o 
  -1   5  16        0.53        0.13      0.39 o 
   0   5  16      139.26      165.94      3.16 o 
   1   5  16        0.45        0.38      0.52 o 
   2   5  16       38.21       42.60      1.60 o 
   3   5  16       32.92       39.23      2.80 o 
   4   5  16        0.84        1.07      0.92 o 
  -4   6  16        0.21        0.67      0.29 o 
  -3   6  16       33.54       26.35      0.93 o 
  -2   6  16        3.30        5.26      0.66 o 
  -1   6  16      146.21      140.17      2.97 o 
   0   6  16      276.41      243.92      3.84 o 
   1   6  16      146.50      140.41      2.34 o 
   2   6  16        3.15        4.89      0.80 o 
   3   6  16       33.46       24.35      1.09 o 
   4   6  16        0.26        0.90      0.45 o 
  -3   7  16       22.54       20.66      0.91 o 
  -2   7  16        3.77        4.39      0.39 o 
  -1   7  16       31.23       27.93      1.04 o 
   0   7  16        9.65        7.15      0.68 o 
   1   7  16       30.77       28.07      1.18 o 
   2   7  16        3.65        3.70      0.48 o 
   3   7  16       22.82       21.82      0.88 o 
  -2   8  16        0.56        1.39      0.20 o 
  -1   8  16        4.60        6.30      0.44 o 
   0   8  16       15.08       21.55      0.94 o 
   1   8  16        4.42        5.38      0.67 o 
   2   8  16        0.51        0.91      0.35 o 
   1   0  17       10.35        6.55      1.00 o 
   2   0  17       34.67       29.74      3.07 o 
   3   0  17       67.35       53.74      2.22 o 
   4   0  17        2.44        3.04      0.84 o 
   5   0  17       20.11       33.84      1.73 o 
  -5   1  17        4.83        3.75      0.51 o 
  -4   1  17       59.18       58.61      2.70 o 
  -3   1  17       64.40       60.18      2.29 o 
  -2   1  17      118.59      112.76      4.65 o 
  -1   1  17        0.08        0.54      0.88 o 
   0   1  17      226.33      213.25      5.61 o 
   1   1  17        0.03        0.58      0.70 o 
   2   1  17      117.85      110.87      4.95 o 
   3   1  17       64.26       60.29      3.40 o 
   4   1  17       59.22       53.67      2.59 o 
   5   1  17        5.11        3.38      0.71 o 
  -5   2  17        3.40        2.73      0.70 o 
  -4   2  17       17.16       14.15      0.80 o 
  -3   2  17      163.18      140.75     11.03 o 
  -2   2  17       55.54       53.54      1.85 o 
  -1   2  17       94.88       84.18      3.79 o 
   0   2  17       28.68       38.68      2.49 o 
   1   2  17       95.06       80.05      2.78 o 
   2   2  17       55.88       55.07      1.35 o 
   3   2  17      162.65      140.00      2.69 o 
   4   2  17       17.01       13.03      1.33 o 
   5   2  17        3.48        2.66      0.60 o 
  -5   3  17        1.74        3.18      0.64 o 
  -4   3  17        7.39        5.96      0.67 o 
  -3   3  17       73.28       74.68      1.78 o 
  -2   3  17       68.09       52.65      1.75 o 
  -1   3  17      178.90      167.46      2.65 o 
   0   3  17       27.24       22.45      2.11 o 
   1   3  17      180.01      162.30      2.80 o 
   2   3  17       68.05       51.80      2.02 o 
   3   3  17       73.13       74.55      2.16 o 
   4   3  17        7.22        4.54      0.90 o 
   5   3  17        1.77        1.77      0.49 o 
  -5   4  17        1.00        0.51      0.36 o 
  -4   4  17        4.58        8.25      0.69 o 
  -3   4  17        3.58        3.29      0.57 o 
  -2   4  17       35.17       46.73      1.35 o 
  -1   4  17       24.25       16.76      0.79 o 
   0   4  17      271.91      302.84      4.19 o 
   1   4  17       24.12       15.55      0.95 o 
   2   4  17       35.95       47.76      1.35 o 
   3   4  17        3.74        2.42      0.39 o 
   4   4  17        4.53        8.26      1.01 o 
   5   4  17        0.97        0.98      0.38 o 
  -4   5  17        2.68        3.45      0.72 o 
  -3   5  17       75.25       78.04      3.38 o 
  -2   5  17      126.81      119.16      2.18 o 
  -1   5  17       28.12       29.35      2.34 o 
   0   5  17      369.54      311.81      4.31 o 
   1   5  17       28.78       30.10      1.31 o 
   2   5  17      128.46      118.90      2.59 o 
   3   5  17       75.01       79.66      1.63 o 
   4   5  17        2.68        2.71      0.62 o 
  -4   6  17        3.20        1.31      0.40 o 
  -3   6  17        8.02        6.15      0.87 o 
  -2   6  17        1.83        1.46      0.47 o 
  -1   6  17       11.51       13.15      0.99 o 
   0   6  17       28.59       15.40      0.81 o 
   1   6  17       11.75       13.54      0.76 o 
   2   6  17        1.86        1.30      0.54 o 
   3   6  17        7.69        5.79      0.55 o 
   4   6  17        2.99        1.58      0.44 o 
  -3   7  17        2.70        2.59      0.37 o 
  -2   7  17       27.99       30.45      0.83 o 
  -1   7  17       20.74       18.60      0.82 o 
   0   7  17        0.93        0.29      0.33 o 
   1   7  17       20.91       19.43      0.96 o 
   2   7  17       28.26       29.89      1.09 o 
   3   7  17        2.90        2.67      0.33 o 
  -1   8  17        1.70        2.18      0.28 o 
   0   8  17       92.07       90.27      2.66 o 
   1   8  17        1.73        1.98      0.45 o 
   0   0  18      507.25      553.77     11.70 o 
   1   0  18        1.84        3.36      0.73 o 
   2   0  18       21.21       17.96      0.73 o 
   3   0  18       56.11       55.03      2.27 o 
   4   0  18       21.60       22.33      1.71 o 
   5   0  18        2.49        3.36      0.66 o 
  -5   1  18        4.79        6.26      0.83 o 
  -4   1  18       11.54       12.61      1.36 o 
  -3   1  18       45.10       51.95      2.05 o 
  -2   1  18       21.54       23.38      0.94 o 
  -1   1  18      443.59      420.17      8.37 o 
   0   1  18        0.49        1.91      0.74 o 
   1   1  18      444.18      416.35      6.79 o 
   2   1  18       21.39       22.65      0.99 o 
   3   1  18       44.13       54.60      1.69 o 
   4   1  18       11.79        8.70      1.14 o 
   5   1  18        4.70        5.16      0.76 o 
  -5   2  18        3.65        5.34      0.76 o 
  -4   2  18       93.36       90.57      1.83 o 
  -3   2  18      161.20      170.53      4.64 o 
  -2   2  18        1.42        1.68      0.45 o 
  -1   2  18       27.31       20.12      2.11 o 
   0   2  18       23.35       19.68      1.86 o 
   1   2  18       27.17       23.30      1.30 o 
   2   2  18        1.53        1.67      0.41 o 
   3   2  18      161.59      165.45      3.85 o 
   4   2  18       92.61       85.22      3.04 o 
   5   2  18        3.51        6.31      0.77 o 
  -5   3  18        5.31        7.18      0.77 o 
  -4   3  18        9.47       14.71      0.92 o 
  -3   3  18      109.24       98.18      2.48 o 
  -2   3  18      171.01      179.96      2.53 o 
  -1   3  18       31.80       37.01      1.30 o 
   0   3  18       60.78       64.38      1.42 o 
   1   3  18       31.80       35.03      1.04 o 
   2   3  18      170.30      173.42      2.57 o 
   3   3  18      109.59       99.14      3.07 o 
   4   3  18        9.52       13.57      1.25 o 
   5   3  18        5.04        6.47      0.70 o 
  -4   4  18       10.62        8.05      0.65 o 
  -3   4  18       22.01       27.30      1.31 o 
  -2   4  18       22.70       27.21      1.06 o 
  -1   4  18       36.55       41.19      1.26 o 
   0   4  18      173.15      151.49      2.53 o 
   1   4  18       37.58       40.23      1.32 o 
   2   4  18       22.59       25.80      1.46 o 
   3   4  18       21.96       25.16      1.24 o 
   4   4  18       10.57        8.22      0.98 o 
  -4   5  18        8.83       16.43      1.16 o 
  -3   5  18        0.84        1.93      1.26 o 
  -2   5  18       16.37       17.85      0.88 o 
  -1   5  18      253.34      242.71      7.94 o 
   0   5  18      245.17      269.75      3.22 o 
   1   5  18      252.49      239.01      3.06 o 
   2   5  18       16.23       18.69      0.86 o 
   3   5  18        0.90        1.29      0.29 o 
   4   5  18        8.90       13.24      1.03 o 
  -3   6  18        5.05        6.56      0.85 o 
  -2   6  18       15.29       13.89      0.90 o 
  -1   6  18       85.30       78.57      2.17 o 
   0   6  18       34.11       34.64      1.15 o 
   1   6  18       85.50       74.47      1.65 o 
   2   6  18       15.60       15.46      0.89 o 
   3   6  18        4.96        6.16      0.53 o 
  -3   7  18       10.41       18.05      0.72 o 
  -2   7  18        4.40        7.82      0.74 o 
  -1   7  18       43.57       46.25      1.21 o 
   0   7  18        0.04        1.51      0.39 o 
   1   7  18       44.16       44.67      1.36 o 
   2   7  18        4.63        6.95      0.70 o 
  -1   8  18       10.36       10.14      0.58 o 
   0   8  18       32.96       43.17      1.15 o 
   1   8  18       10.11       10.55      0.78 o 
   1   0  19       60.57       47.12      1.64 o 
   2   0  19       40.87       31.34      0.98 o 
   3   0  19       16.42       14.87      1.45 o 
   4   0  19        1.56        3.63      0.95 o 
   5   0  19       39.50       52.90      1.41 o 
  -5   1  19        3.21        6.10      0.82 o 
  -4   1  19        1.19        3.25      0.91 o 
  -3   1  19      166.41      150.55      4.37 o 
  -2   1  19      191.00      180.97      2.27 o 
  -1   1  19       13.84       12.45      0.97 o 
   0   1  19        5.64        7.25      1.31 o 
   1   1  19       14.28       11.71      0.73 o 
   2   1  19      189.34      181.58      2.76 o 
   3   1  19      164.43      152.29      3.03 o 
   4   1  19        1.24        1.26      0.69 o 
   5   1  19        3.16        4.78      0.68 o 
  -5   2  19        2.23        1.66      0.51 o 
  -4   2  19        3.34        3.87      0.48 o 
  -3   2  19       59.86       47.66      2.54 o 
  -2   2  19        3.47        3.67      0.59 o 
  -1   2  19      182.10      156.68      3.66 o 
   0   2  19       52.95       51.19      1.52 o 
   1   2  19      181.40      145.62      3.61 o 
   2   2  19        3.63        3.61      0.73 o 
   3   2  19       59.67       45.77      1.71 o 
   4   2  19        3.48        1.82      0.68 o 
   5   2  19        2.18        1.65      0.50 o 
  -5   3  19        0.79        1.05      0.41 o 
  -4   3  19        9.17        8.10      1.18 o 
  -3   3  19       59.45       63.35      1.99 o 
  -2   3  19       79.38       76.68      2.15 o 
  -1   3  19      115.60      108.21      2.07 o 
   0   3  19        0.01        0.25      0.28 o 
   1   3  19      115.63      103.73      2.72 o 
   2   3  19       80.17       72.03      3.58 o 
   3   3  19       58.60       61.19      1.94 o 
   4   3  19        8.70        7.49      1.00 o 
   5   3  19        0.74        1.63      0.43 o 
  -4   4  19       10.80       15.72      0.81 o 
  -3   4  19       20.54       14.93      0.98 o 
  -2   4  19       11.06        6.63      0.76 o 
  -1   4  19       49.64       47.48      1.40 o 
   0   4  19       17.62       20.42      0.92 o 
   1   4  19       49.76       42.02      1.16 o 
   2   4  19       10.28        5.14      0.66 o 
   3   4  19       20.98       15.09      0.97 o 
   4   4  19       10.58       13.44      1.14 o 
  -4   5  19        0.90        0.77      0.42 o 
  -3   5  19       12.31       20.59      1.04 o 
  -2   5  19       72.76       78.38      1.69 o 
  -1   5  19       12.98       14.32      1.00 o 
   0   5  19       97.21      104.66      2.49 o 
   1   5  19       13.21       13.96      0.82 o 
   2   5  19       73.67       79.22      1.67 o 
   3   5  19       12.59       19.37      0.75 o 
   4   5  19        0.90        1.42      0.47 o 
  -3   6  19        5.19        1.99      0.53 o 
  -2   6  19       16.76       20.61      1.05 o 
  -1   6  19        7.45        6.35      0.69 o 
   0   6  19       44.35       41.12      1.21 o 
   1   6  19        7.42        7.32      0.55 o 
   2   6  19       17.01       18.86      0.75 o 
   3   6  19        5.12        2.60      0.36 o 
  -2   7  19        1.82        2.32      0.24 o 
  -1   7  19        5.77        5.85      0.44 o 
   0   7  19       31.31       29.51      0.93 o 
   1   7  19        5.86        6.52      0.54 o 
   2   7  19        1.73        2.07      0.42 o 
   0   0  20       79.19       77.43      4.14 o 
   1   0  20       41.18       36.60      1.26 o 
   2   0  20      122.29      116.54      1.87 o 
   3   0  20        7.56        9.27      1.21 o 
   4   0  20        0.77        0.96      0.72 o 
   5   0  20        3.18        2.99      0.46 o 
  -5   1  20        0.78        0.96      0.43 o 
  -4   1  20       34.27       32.77      1.33 o 
  -3   1  20        0.12        1.48      0.85 o 
  -2   1  20      118.69      114.10      2.33 o 
  -1   1  20       36.60       44.07      2.70 o 
   0   1  20      258.21      220.36      3.84 o 
   1   1  20       36.31       42.78      1.15 o 
   2   1  20      118.10      107.00      1.84 o 
   3   1  20        0.12        1.12      0.35 o 
   4   1  20       34.73       33.64      1.97 o 
   5   1  20        0.86        0.98      0.42 o 
  -5   2  20        2.90        1.82      0.46 o 
  -4   2  20        6.57        6.87      0.68 o 
  -3   2  20      133.19      139.37      4.19 o 
  -2   2  20      190.96      191.67      7.12 o 
  -1   2  20       39.77       41.84      1.15 o 
   0   2  20       16.33       16.24      0.77 o 
   1   2  20       39.26       37.82      1.15 o 
   2   2  20      190.73      183.19      2.57 o 
   3   2  20      132.78      141.03      2.32 o 
   4   2  20        6.83        6.69      0.97 o 
   5   2  20        2.84        2.74      0.51 o 
  -4   3  20        6.09        7.24      0.75 o 
  -3   3  20       11.16       12.18      0.93 o 
  -2   3  20       98.84       82.24      2.20 o 
  -1   3  20       47.29       50.65      1.33 o 
   0   3  20       82.85       87.92      1.72 o 
   1   3  20       47.73       48.90      1.18 o 
   2   3  20       99.14       75.98      3.08 o 
   3   3  20       11.14       10.94      0.86 o 
   4   3  20        6.09        6.13      0.84 o 
  -4   4  20       10.73       11.21      0.67 o 
  -3   4  20        7.96        7.61      0.72 o 
  -2   4  20       59.86       55.12      1.64 o 
  -1   4  20      172.95      174.96      2.66 o 
   0   4  20        0.42        1.67      0.40 o 
   1   4  20      171.99      168.28      2.59 o 
   2   4  20       59.81       56.56      1.88 o 
   3   4  20        8.17        7.59      0.72 o 
   4   4  20       10.67       12.24      1.03 o 
  -3   5  20       24.93       24.23      1.06 o 
  -2   5  20       26.82       31.07      1.31 o 
  -1   5  20        5.42        2.93      0.93 o 
   0   5  20       72.10       74.95      2.08 o 
   1   5  20        5.54        2.56      0.54 o 
   2   5  20       26.71       29.28      1.28 o 
   3   5  20       24.71       24.28      1.54 o 
   4   5  20        0.09       -0.23      0.39 o 
  -3   6  20        0.96        1.09      0.46 o 
  -2   6  20        1.70        4.68      0.55 o 
  -1   6  20       11.10       15.20      1.06 o 
   0   6  20        5.69        1.38      0.29 o 
   1   6  20       11.20       14.62      0.70 o 
   2   6  20        1.74        4.84      0.60 o 
   3   6  20        1.00        1.10      0.42 o 
  -2   7  20       19.26       22.77      0.82 o 
  -1   7  20       28.82       31.40      1.01 o 
   0   7  20       62.22       53.55      2.00 o 
   1   7  20       29.21       34.36      1.45 o 
   1   0  21       15.96       16.30      0.72 o 
   2   0  21        1.59        4.28      0.46 o 
   3   0  21       12.66       14.86      1.45 o 
   4   0  21        1.03        0.04      0.60 o 
   5   0  21       14.92       17.71      1.04 o 
  -5   1  21        6.18        8.03      0.74 o 
  -4   1  21       18.05       18.42      0.97 o 
  -3   1  21       94.76       96.15      3.46 o 
  -2   1  21      233.45      223.64      4.30 o 
  -1   1  21        2.62        3.97      0.54 o 
   0   1  21        0.03        0.64      0.35 o 
   1   1  21        2.81        3.60      0.51 o 
   2   1  21      234.11      217.97      4.38 o 
   3   1  21       94.87       96.15      2.28 o 
   4   1  21       18.13       18.69      1.45 o 
   5   1  21        6.29        7.90      0.72 o 
  -4   2  21        2.91        3.44      0.60 o 
  -3   2  21       10.48       16.69      1.69 o 
  -2   2  21       88.11       79.34      2.88 o 
  -1   2  21        7.85        6.20      0.51 o 
   0   2  21      253.06      199.15      4.43 o 
   1   2  21        8.02        6.68      0.52 o 
   2   2  21       88.33       80.27      2.00 o 
   3   2  21       10.15       14.24      0.77 o 
   4   2  21        2.85        3.79      0.78 o 
  -4   3  21        2.84        2.69      0.40 o 
  -3   3  21       18.87       15.30      0.99 o 
  -2   3  21       51.50       63.26      2.89 o 
  -1   3  21       77.85       70.20      1.69 o 
   0   3  21        7.37       10.22      0.69 o 
   1   3  21       76.92       63.75      1.64 o 
   2   3  21       51.60       63.13      3.11 o 
   3   3  21       18.51       14.72      0.77 o 
   4   3  21        2.95        2.24      0.57 o 
  -4   4  21        3.09        3.92      0.44 o 
  -3   4  21        0.09        1.22      0.41 o 
  -2   4  21       33.51       24.70      1.67 o 
  -1   4  21       70.47       61.43      1.58 o 
   0   4  21      115.39      117.00      2.17 o 
   1   4  21       69.90       60.11      2.94 o 
   2   4  21       34.11       24.86      1.62 o 
   3   4  21        0.09        0.20      0.40 o 
   4   4  21        2.90        3.71      0.58 o 
  -3   5  21        2.53        2.29      0.40 o 
  -2   5  21        3.42        7.48      0.67 o 
  -1   5  21        2.73        1.37      0.50 o 
   0   5  21        2.40        7.38      0.71 o 
   1   5  21        2.62        1.25      0.46 o 
   2   5  21        3.41        8.14      0.70 o 
   3   5  21        2.50        2.25      0.60 o 
  -3   6  21        1.00        0.78      0.26 o 
  -2   6  21        3.03        1.58      0.34 o 
  -1   6  21        3.09        4.78      0.57 o 
   0   6  21        3.75        1.19      0.45 o 
   1   6  21        3.19        5.04      0.78 o 
   2   6  21        3.03        1.84      0.34 o 
   3   6  21        0.89        1.82      0.43 o 
  -1   7  21        5.36        5.53      0.50 o 
   0   7  21        5.91        1.13      0.23 o 
   1   7  21        5.43        6.22      0.68 o 
   0   0  22       57.97       50.20      3.30 o 
   1   0  22       71.15       64.28      1.97 o 
   2   0  22        5.04        1.66      0.40 o 
   3   0  22      117.94      120.60      3.77 o 
   4   0  22       15.02        8.38      1.00 o 
  -4   1  22        3.28        5.18      0.48 o 
  -3   1  22        1.73        0.55      0.66 o 
  -2   1  22       25.23       22.94      1.17 o 
  -1   1  22      175.04      156.36      2.77 o 
   0   1  22        0.84        0.63      0.34 o 
   1   1  22      176.28      154.05      2.67 o 
   2   1  22       25.12       21.38      0.84 o 
   3   1  22        1.64        0.61      0.39 o 
   4   1  22        3.18        4.89      0.79 o 
  -4   2  22        4.55        4.10      0.48 o 
  -3   2  22        3.43        2.77      0.46 o 
  -2   2  22      242.41      267.59      7.07 o 
  -1   2  22       80.03       78.90      2.24 o 
   0   2  22        0.66        2.10      0.50 o 
   1   2  22       80.47       75.58      1.82 o 
   2   2  22      240.14      263.30      3.73 o 
   3   2  22        3.57        2.62      0.39 o 
   4   2  22        4.50        4.68      0.73 o 
  -4   3  22        4.19        2.77      0.80 o 
  -3   3  22       40.93       44.17      1.53 o 
  -2   3  22       26.98       25.30      1.86 o 
  -1   3  22       23.47       27.89      1.08 o 
   0   3  22       34.29       31.96      2.00 o 
   1   3  22       23.37       27.06      0.95 o 
   2   3  22       27.22       24.83      1.34 o 
   3   3  22       41.05       45.77      1.50 o 
   4   3  22        4.43        2.31      0.55 o 
  -3   4  22       15.57       17.04      0.89 o 
  -2   4  22        5.89        8.08      1.10 o 
  -1   4  22        4.65        1.61      0.41 o 
   0   4  22       43.32       40.97      1.33 o 
   1   4  22        4.67        4.50      0.95 o 
   2   4  22        5.69        8.77      0.78 o 
   3   4  22       15.63       17.45      0.91 o 
   4   4  22        0.28        0.37      0.34 o 
  -3   5  22       13.08       14.28      1.06 o 
  -2   5  22        1.35        0.48      0.32 o 
  -1   5  22       58.10       59.13      1.77 o 
   0   5  22       21.70       34.94      1.41 o 
   1   5  22       57.54       57.56      2.61 o 
   2   5  22        1.36        0.60      0.32 o 
   3   5  22       13.12       14.05      0.74 o 
  -2   6  22        0.89        0.37      0.23 o 
  -1   6  22       33.46       35.43      1.22 o 
   0   6  22       23.07       39.03      1.39 o 
   1   6  22       33.61       36.81      1.26 o 
   2   6  22        0.90        0.35      0.24 o 
  -1   7  22        6.14        3.24      0.50 o 
   1   0  23      142.39      122.62      2.81 o 
   2   0  23        0.06        0.41      0.30 o 
   3   0  23        0.17        1.78      0.74 o 
   4   0  23        0.20        1.13      0.35 o 
  -4   1  23        2.22        4.75      0.49 o 
  -3   1  23       23.80       19.60      1.53 o 
  -2   1  23        6.20        9.13      0.78 o 
  -1   1  23      101.97       95.71      2.48 o 
   0   1  23        0.21        3.43      0.49 o 
   1   1  23      101.33       91.65      1.96 o 
   2   1  23        5.98        9.13      0.56 o 
   3   1  23       23.09       19.37      1.00 o 
   4   1  23        2.23        5.18      0.76 o 
  -4   2  23        4.41        5.02      0.48 o 
  -3   2  23       28.32       32.52      1.33 o 
  -2   2  23       18.92       20.62      1.51 o 
  -1   2  23       24.22       30.69      1.43 o 
   0   2  23      140.08      132.19      2.46 o 
   1   2  23       24.44       28.98      1.14 o 
   2   2  23       18.78       17.25      0.75 o 
   3   2  23       28.23       30.54      2.51 o 
   4   2  23        4.52        5.95      0.74 o 
  -4   3  23        4.46        3.07      0.52 o 
  -3   3  23       24.04       22.15      1.04 o 
  -2   3  23       20.34       18.26      1.58 o 
  -1   3  23       92.46       73.23      3.63 o 
   0   3  23       96.77       97.79      4.31 o 
   1   3  23       91.31       64.13      1.68 o 
   2   3  23       20.20       17.07      1.13 o 
   3   3  23       24.13       22.39      1.02 o 
   4   3  23        4.32        4.59      0.60 o 
  -3   4  23        4.61        4.34      0.50 o 
  -2   4  23       35.37       28.07      1.79 o 
  -1   4  23        4.36        2.42      0.40 o 
   0   4  23        1.94        3.53      0.47 o 
   1   4  23        4.31        2.23      0.51 o 
   2   4  23       35.05       29.36      1.27 o 
   3   4  23        4.54        3.05      0.42 o 
  -3   5  23        3.79        4.56      0.60 o 
  -2   5  23        8.13       13.28      1.15 o 
  -1   5  23        7.69       10.78      0.76 o 
   0   5  23       10.33       19.85      0.88 o 
   1   5  23        7.98       11.56      1.76 o 
   2   5  23        8.13       11.71      0.74 o 
   3   5  23        3.85        3.75      0.53 o 
  -2   6  23        1.48        0.55      0.35 o 
  -1   6  23        3.22        4.64      0.39 o 
   0   6  23        5.81        3.23      0.65 o 
   1   6  23        3.27        4.93      0.85 o 
   2   6  23        1.50        0.62      0.37 o 
   0   0  24      419.68      347.94      6.67 o 
   1   0  24       11.01        8.48      0.82 o 
   2   0  24       23.49       29.59      1.03 o 
   3   0  24       17.13       21.73      1.56 o 
   4   0  24        7.11        6.30      0.64 o 
  -4   1  24        0.89        1.33      0.32 o 
  -3   1  24        6.39        7.66      0.69 o 
  -2   1  24        4.54        4.33      0.58 o 
  -1   1  24       17.39       19.48      1.15 o 
   0   1  24       59.42       56.40      1.53 o 
   1   1  24       17.12       19.69      0.94 o 
   2   1  24        4.49        5.52      0.45 o 
   3   1  24        6.66        8.02      0.67 o 
   4   1  24        0.90        0.95      0.46 o 
  -4   2  24        3.60        3.02      0.52 o 
  -3   2  24       20.67       17.49      0.93 o 
  -2   2  24       83.37       77.36      2.05 o 
  -1   2  24       44.22       52.18      1.81 o 
   0   2  24       71.18       78.34      1.83 o 
   1   2  24       44.38       50.80      1.47 o 
   2   2  24       82.20       76.66      1.46 o 
   3   2  24       20.81       17.12      0.89 o 
   4   2  24        3.62        3.86      0.56 o 
  -3   3  24       11.11       11.30      0.71 o 
  -2   3  24        0.41        1.84      0.71 o 
  -1   3  24       17.66       25.26      1.22 o 
   0   3  24        1.67        4.05      0.53 o 
   1   3  24       17.66       24.51      1.04 o 
   2   3  24        0.49        1.63      0.45 o 
   3   3  24       11.19       11.76      0.71 o 
  -3   4  24       18.22       16.95      1.13 o 
  -2   4  24       21.91       23.43      1.53 o 
  -1   4  24       41.19       32.00      1.79 o 
   0   4  24        4.06        4.27      0.70 o 
   1   4  24       40.93       31.73      1.36 o 
   2   4  24       21.68       22.67      1.07 o 
   3   4  24       18.24       18.18      0.75 o 
  -2   5  24        1.32        2.05      0.56 o 
  -1   5  24        9.47       10.51      1.00 o 
   0   5  24        8.87       14.19      0.86 o 
   1   5  24        9.42        8.82      0.69 o 
   2   5  24        1.22        1.76      0.57 o 
  -1   6  24        1.27        0.56      0.25 o 
   0   6  24       10.17        8.39      0.82 o 
   1   6  24        1.13        0.58      0.24 o 
   1   0  25        5.20        3.67      0.64 o 
   2   0  25        0.47        1.72      0.44 o 
   3   0  25        1.52        4.74      0.81 o 
  -3   1  25        5.24        5.45      0.57 o 
  -2   1  25        3.02        4.64      1.13 o 
  -1   1  25       35.23       36.41      1.51 o 
   0   1  25       10.91        5.81      1.48 o 
   1   1  25       35.29       37.31      1.23 o 
   2   1  25        2.87        3.27      0.41 o 
   3   1  25        4.83        3.98      0.48 o 
  -3   2  25        9.17       11.41      0.71 o 
  -2   2  25       53.51       59.22      2.08 o 
  -1   2  25        2.25        5.19      0.46 o 
   0   2  25        3.37        2.00      0.42 o 
   1   2  25        2.18        3.93      0.46 o 
   2   2  25       52.91       55.58      1.69 o 
   3   2  25        9.16        9.83      0.64 o 
  -3   3  25        7.01        6.58      0.79 o 
  -2   3  25       29.70       34.58      1.90 o 
  -1   3  25       19.47       20.55      1.07 o 
   0   3  25       71.56       68.91      1.65 o 
   1   3  25       18.88       21.52      0.95 o 
   2   3  25       30.31       35.60      1.33 o 
   3   3  25        7.27        5.70      0.48 o 
  -3   4  25       12.80       11.84      0.86 o 
  -2   4  25        4.28        3.20      0.65 o 
  -1   4  25       14.97       15.14      1.20 o 
   0   4  25       10.30        5.40      0.62 o 
   1   4  25       14.98       15.34      0.92 o 
   2   4  25        4.33        4.27      0.59 o 
  -2   5  25        8.01       11.91      0.90 o 
  -1   5  25        9.93       10.45      0.68 o 
   0   5  25        0.00        0.04      0.30 o 
   1   5  25       10.00       11.57      1.82 o 
   2   5  25        8.08       12.65      0.64 o 
   0   6  25        0.67        1.43      0.40 o 
   0   0  26      129.76       94.55      3.39 o 
   1   0  26       46.62       39.24      1.55 o 
   2   0  26        4.67        3.53      1.01 o 
   3   0  26        1.72        1.86      0.54 o 
  -3   1  26        7.60        9.67      0.98 o 
  -2   1  26       40.12       33.23      1.74 o 
  -1   1  26       15.76       12.45      0.92 o 
   0   1  26        0.34        0.71      0.44 o 
   1   1  26       15.39       12.18      0.71 o 
   2   1  26       40.25       32.84      1.24 o 
   3   1  26        7.49        9.01      0.84 o 
  -3   2  26        0.47        0.34      0.42 o 
  -2   2  26       15.96       20.09      1.58 o 
  -1   2  26       26.57       26.15      0.98 o 
   0   2  26       12.62       12.24      0.73 o 
   1   2  26       26.74       26.11      1.01 o 
   2   2  26       16.19       20.50      1.00 o 
   3   2  26        0.49        0.55      0.26 o 
  -3   3  26        2.07        2.33      0.53 o 
  -2   3  26        2.99        5.41      0.57 o 
  -1   3  26       28.90       25.09      0.92 o 
   0   3  26       24.18       17.83      0.84 o 
   1   3  26       28.99       26.42      1.18 o 
   2   3  26        2.92        5.27      0.75 o 
  -2   4  26        5.21        8.06      0.59 o 
  -1   4  26       15.37       16.30      0.86 o 
   0   4  26        9.82       12.16      0.79 o 
   1   4  26       15.72       17.47      0.92 o 
   2   4  26        5.38        8.07      1.04 o 
  -1   5  26        4.11        4.48      0.64 o 
   0   5  26        2.40        2.82      0.56 o 
   1   5  26        4.47        4.33      0.42 o 
   1   0  27       10.26       14.74      0.94 o 
   2   0  27        0.09        0.47      0.49 o 
   3   0  27        9.02        8.72      0.86 o 
  -3   1  27        7.48        8.92      0.85 o 
  -2   1  27        2.54        2.70      0.44 o 
  -1   1  27       40.44       36.84      1.40 o 
   0   1  27        3.76        4.18      0.64 o 
   1   1  27       40.31       38.32      1.13 o 
   2   1  27        2.69        3.56      0.72 o 
   3   1  27        7.32        7.13      0.68 o 
  -3   2  27        2.28        3.98      0.56 o 
  -2   2  27        9.10       12.10      0.94 o 
  -1   2  27       17.84       19.72      0.98 o 
   0   2  27        0.40        1.02      0.32 o 
   1   2  27       17.53       18.98      0.81 o 
   2   2  27        8.91       11.95      0.87 o 
  -2   3  27       15.91       16.06      1.12 o 
  -1   3  27        7.04        9.99      0.56 o 
   0   3  27        4.95        3.72      0.42 o 
   1   3  27        7.35        9.57      0.79 o 
   2   3  27       16.15       16.36      1.09 o 
  -1   4  27        1.03        2.36      0.36 o 
   0   4  27       12.00       14.40      0.76 o 
   1   4  27        1.12        2.54      0.80 o 
   2   4  27       16.45       19.57      1.07 o 
   0   5  27        0.25        0.15      0.30 o 
   0   0  28       26.12       22.57      1.58 o 
   1   0  28        0.25        0.63      0.48 o 
   2   0  28        7.35       10.68      0.93 o 
  -2   1  28        2.64        2.55      0.45 o 
  -1   1  28        3.20        3.46      0.40 o 
   0   1  28       15.32       14.17      0.89 o 
   1   1  28        3.22        4.10      0.54 o 
   2   1  28        2.50        2.62      0.62 o 
  -2   2  28        5.17        4.61      0.86 o 
  -1   2  28       15.94       17.70      0.86 o 
   0   2  28        5.77        7.25      0.51 o 
   1   2  28       16.20       19.12      0.76 o 
   2   2  28        5.31        6.39      0.75 o 
  -2   3  28        0.78        1.22      0.41 o 
  -1   3  28       20.66       21.98      0.83 o 
   0   3  28        1.63        2.29      0.38 o 
   1   3  28       20.81       23.65      0.95 o 
   2   3  28        0.84        1.27      0.42 o 
   0   4  28       39.73       42.36      1.62 o 
   1   4  28        4.13        6.12      0.78 o 
   1   0  29        9.23        8.45      0.51 o 
   2   0  29        0.00        0.09      0.26 o 
  -2   1  29        2.01        3.05      0.54 o 
  -1   1  29        4.88        3.90      0.60 o 
   0   1  29       11.24       16.07      0.87 o 
   1   1  29        5.06        3.93      0.49 o 
   2   1  29        1.94        2.67      0.48 o 
  -1   2  29        1.20        1.21      0.46 o 
   0   2  29        3.04        5.48      0.55 o 
   1   2  29        1.19        1.60      0.30 o 
   0   3  29        0.72        0.93      0.24 o 
   1   3  29       26.26       35.73      1.00 o 
   0   0  30       16.53       14.57      1.08 o 
   1   0  30        0.16        0.61      0.28 o 
  -1   1  30        1.04        0.96      0.41 o 
   0   1  30        3.35        2.72      0.40 o 
   1   1  30        1.07        2.22      0.49 o 
   0   2  30        2.32        1.34      0.32 o 
   1   2  30       11.10       11.83      0.87 o 
                                                 
